# Supplementary material for: Activation of multiple stress responses in Staphylococcus aureus substantially lowers the minimal inhibitory concentration when combining two novel antibiotic drug candidates
Source: Front Microbiol. 2023 Sep 25;14:1260120. doi: 10.3389/fmicb.2023.1260120 (PMC10564113; doi:10.3389/fmicb.2023.1260120)
Supplement: Supplementary file 1 [file Data_Sheet_1.zip]

Archive with 5 entries (5 files):
- Supplementary figures and materials.PDF
- Table S1.XLSX
- Table S2.XLSX
- Table S3.PDF
- Table S4.XLSX
