# Supplementary material for: Activation of multiple stress responses in Staphylococcus aureus substantially lowers the minimal inhibitory concentration when combining two novel antibiotic drug candidates
Source: Front Microbiol. 2023 Sep 25;14:1260120. doi: 10.3389/fmicb.2023.1260120 (PMC10564113; doi:10.3389/fmicb.2023.1260120)
Supplement: Supplementary file 1 [file Data_Sheet_1.zip › Table S1.XLSX]

## Sheet: Sheet1
Table S1: Uniprot ID and gene name of all identified proteins in S. aureus detected using the MIB assay.
Uniprot ID	Gene name
Q2FZJ2	purS
Q2FV86	SAOUHSC_02849
Q2G066	SAOUHSC_00755
Q2FXD1	SAOUHSC_01932
Q2FUQ4	rsmG
Q2FWP2	SAOUHSC_02239
Q2FVV2	SAOUHSC_02589
Q2FUW1	sraP
Q2G1U6	spx
Q2FUQ2	mnmE
Q2G0J1	chdC
Q2FVT0	rpiA
Q2G1J7	SAOUHSC_00125
Q2FXW0	SAOUHSC_01721
Q2FV22	panC
O06446	secA1
Q2FWQ4	SAOUHSC_02226
Q2G091	SAOUHSC_00729
Q2FV30	SAOUHSC_02909
Q2FZF6	SAOUHSC_01074
Q2FY49	argR
Q2G167	SAOUHSC_00287
Q2G247	SAOUHSC_01855
Q2FYQ9	SAOUHSC_01376
Q2FXF3	SAOUHSC_01896
Q2G0S7	SAOUHSC_00467
Q2G0K4	SAOUHSC_00556
Q2FWH5	cshA
Q2FWI3	SAOUHSC_02308
Q2FWF8	sceD
Q2G2F6	atpE
Q2FXW4	SAOUHSC_01717
Q2G189	esxA
Q2FXY5	SAOUHSC_01690
Q93Q23	mgt
Q2FZD3	mutS2
Q2FY50	SAOUHSC_01615
Q2FXQ4	SAOUHSC_01781
Q2FZH8	SAOUHSC_01026
Q2G0X6	SAOUHSC_00397
Q2G2W5	SAOUHSC_02630
Q2FV11	betA
Q2FZX3	SAOUHSC_00862
Q2FVC3	SAOUHSC_02790
Q2G222	SAOUHSC_02979
Q2FZP4	prfC
Q2G0W2	dabB
Q2G1R6	SAOUHSC_00036
Q2FZT8	SAOUHSC_00902
Q2G1L5	SAOUHSC_00107
Q2FXX9	SAOUHSC_01701
Q2G2V5	SAOUHSC_01913
Q2FV61	SAOUHSC_02876
Q2FXN7	SAOUHSC_01799
Q2FXF9	SAOUHSC_01889
Q2FVK5	sbi
Q2FXW5	SAOUHSC_01716
Q2G1B1	SAOUHSC_00234
Q2G2R6	SAOUHSC_02130
Q2FZC7	SAOUHSC_01105
Q2FZ66	rlmN
Q2G201	SAOUHSC_00940
Q2G1X1	SAOUHSC_01120
Q2G0K2	SAOUHSC_00558
Q2FZ95	ftsL
Q2G0E5	SAOUHSC_00661
Q2G0C0	SAOUHSC_00685
Q2FYS1	tyrA
Q2G0N9	rplJ
Q2FWN8	SAOUHSC_02244
Q2G0G5	SAOUHSC_00604
Q2FZZ2	metN2
Q2G122	metE
Q2FYT4	sbcD
Q2G0B9	SAOUHSC_00686
Q2G037	whiA
Q2FYZ9	mutS
Q2G067	SAOUHSC_00754
Q2FZ10	cinA
Q2G007	SAOUHSC_00821
Q2G1V1	SAOUHSC_02686
Q2FW79	SAOUHSC_02425
Q2G1J0	aldA
Q2FXY6	rpsT
Q2G223	SAOUHSC_02976
Q2FYU1	lexA
Q2G1B8	tarL
Q2FYU7	katA
Q2FVX9	moaC
Q2FVL6	SAOUHSC_02695
Q2G097	SAOUHSC_00724
Q2FXL1	thiI
Q2FY44	SAOUHSC_01622
Q2G095	SAOUHSC_00726
Q2FZ29	hslV
Q2FVN7	SAOUHSC_02665
Q2FXF0	SAOUHSC_01899
Q2FZG5	SAOUHSC_01039
Q2FXZ5	SAOUHSC_01680
Q2FXJ8	SAOUHSC_01836
Q2FWB6	SAOUHSC_02382
O50581	recG
Q2FZ07	SAOUHSC_01264
Q2FYL0	SAOUHSC_01430
Q2FYM3	SAOUHSC_01415
Q2G2H0	SAOUHSC_02010
Q2FVD4	SAOUHSC_02779
Q2FXH3	SAOUHSC_01874
Q2FXI1	SAOUHSC_01866
Q2FZV4	SAOUHSC_00881
Q2G093	ltaS
Q2FXX0	SAOUHSC_01710
Q2FZ56	fapR
Q2G276	SAOUHSC_00003
Q2FXL6	SAOUHSC_01819
Q2G0F2	SAOUHSC_00617
Q2G2A0	SAOUHSC_01694
Q2G2J9	SAOUHSC_01412
Q2FYJ7	SAOUHSC_01443
Q2FWH6	kdpE
Q2FZ39	SAOUHSC_01214
Q93T05	mutL
Q2G1F3	SAOUHSC_00172
Q2G2X4	tarB
Q2FY63	SAOUHSC_01602
Q2G272	ureD
Q2G0U9	sle1
Q2FWJ0	SAOUHSC_02302
Q2FYT3	sbcC
Q2FZ87	SAOUHSC_01153
Q2FXK6	rpsD
Q2G2T7	SAOUHSC_00713
Q2FVZ4	femX
Q2G217	SAOUHSC_00211
Q2G118	SAOUHSC_00342
Q2FXI2	trmB
Q2FXX8	mtnN
Q2FW81	SAOUHSC_02423
Q2FXQ9	hemA
Q2G0R8	mfd
Q2FUZ9	SAOUHSC_02945
Q2FWK9	SAOUHSC_02280
Q2G046	uvrA
Q2G1T3	SAOUHSC_00831
Q2FVP2	SAOUHSC_02660
Q2FY00	SAOUHSC_01675
Q2G245	SAOUHSC_01854
Q2FY46	xseA
Q2G229	SAOUHSC_00452
Q9ZAH5	alr1
P0A011	lacD
Q2FY42	SAOUHSC_01624
Q2FYS6	plsY
Q2G157	nanE
Q2G2W9	SAOUHSC_00455
Q2FY16	nfo
Q2G1Y7	SAOUHSC_01061
Q2FYR9	SAOUHSC_01366
Q2G0M0	SAOUHSC_00540
Q05615	aroA
Q2G1S4	SAOUHSC_00018
Q2FZE9	isdA
Q2G0D6	SAOUHSC_00669
Q2FUU2	hisA
Q2G163	psuG
Q2FYI0	SAOUHSC_01467
Q2G268	coaBC
Q2FYT7	SAOUHSC_01338
Q2G2B6	SAOUHSC_00215
Q2FXT9	SAOUHSC_01744
Q2FXL3	tpx
Q2FY35	gcvPB
Q2FZ47	SAOUHSC_01206
Q2FY73	SAOUHSC_01592
Q2FYU4	guaC
Q2G2D5	lacG
Q2FY02	ybeY
Q2G1Z7	SAOUHSC_01237
Q2G0R9	pth
Q2G2L2	SAOUHSC_00637
Q2FZ53	SAOUHSC_01199
Q2FYV0	SAOUHSC_01324
Q2G174	SAOUHSC_00279
Q2G0K8	nagB
Q2G1B7	SAOUHSC_00228
Q2G0L4	sdrD
Q2FW97	SAOUHSC_02402
P0A086	msrA2
Q2FZM4	SAOUHSC_00976
Q2FV31	SAOUHSC_02908
Q2FWW6	SAOUHSC_02155
Q2FXR7	SAOUHSC_01768
Q2FX96	SAOUHSC_01981
Q2FWY3	SAOUHSC_02138
Q2G1R3	SAOUHSC_00039
Q2G0G2	SAOUHSC_00607
Q2G135	SAOUHSC_00320
Q2FXQ0	rpmI
Q2G2K6	ureB
Q2G0K5	SAOUHSC_00555
Q2FVT6	hutI
Q2FVG0	SAOUHSC_02754
Q2FWN1	SAOUHSC_02257
Q2FXZ7	rpsU
Q2G0E8	SAOUHSC_00658
Q2FW29	rpmJ
Q2FZZ9	SAOUHSC_00835
Q2FVN5	SAOUHSC_02667
Q2FW22	rplR
Q2FVC1	pgcA
Q2FZH7	SAOUHSC_01027
Q2FVM7	nreC
Q2FW50	SAOUHSC_02467
Q2FVN2	SAOUHSC_02670
Q2FYJ3	tdcB
Q2FXV4	SAOUHSC_01727
Q2FYK7	SAOUHSC_01433
Q2G2E0	SAOUHSC_00633
Q2FWG9	SAOUHSC_02322
Q2G2F3	traP
Q2FX10	SAOUHSC_02097
Q2G019	SAOUHSC_00808
Q2FW86	SAOUHSC_02417
Q2G1W4	metK
Q2FZ89	ftsZ
Q2G2U4	walK
Q2G1K7	SAOUHSC_00115
Q2FZ73	carA
Q2G1W0	SAOUHSC_02574
Q2FWX2	SAOUHSC_02149
Q2FYF1	ebpS
Q2FXX4	SAOUHSC_01706
Q2FVL3	SAOUHSC_02698
Q2FYS7	SAOUHSC_01349
Q2G0R4	SAOUHSC_00482
Q2FYK3	cvfC
Q2G008	SAOUHSC_00820
Q2G1Y6	bipA
Q2G2N5	SAOUHSC_01354
Q2G2A3	SAOUHSC_01043
Q2FYK2	SAOUHSC_01438
Q2FVT2	hutG
Q2FZ45	rpsP
Q2FXY3	nadD
P48940	rpsG
Q2FW13	rplP
P0A0F4	rplK
Q2FVU7	SAOUHSC_02594
Q2G2Q3	truB
Q2FWD5	SAOUHSC_02364
Q2FWL5	SAOUHSC_02274
Q2FX86	SAOUHSC_01991
Q2FYM9	acyP
Q2FV02	SAOUHSC_02942
Q2FZ22	pyrH
Q2FY79	srrA
Q2G1P4	SAOUHSC_00060
Q2FWN3	groES
Q2G0W7	SAOUHSC_00407
Q2G069	murB
Q2FXA7	SAOUHSC_01958
Q2FZQ0	SAOUHSC_00950
Q2FWH3	ddl
Q2FWA8	SAOUHSC_02390
P0A0F8	rplO
Q2G2M0	SAOUHSC_01362
Q2G168	SAOUHSC_00285
Q2FYZ0	SAOUHSC_01282
Q2G0Z9	SAOUHSC_00362
Q2FYS4	parC
Q2G1U8	SAOUHSC_02690
Q2FY64	SAOUHSC_01601
Q2FWE9	atpG
Q2FXV8	recD2
Q2FX98	SAOUHSC_01979
Q2FXZ3	dnaJ
Q2FZP2	SAOUHSC_00958
Q2FV29	SAOUHSC_02910
Q9ZAH6	acpS
Q2FVW2	SAOUHSC_02580
Q2G255	SAOUHSC_01475
Q2FUX3	isaB
Q2FV87	glcB
Q2FXT4	ruvB
Q2FX97	SAOUHSC_01980
Q2FZD8	pheT
Q2FYP6	pstS
Q2FY68	proC
P0A084	msrA1
Q2FZI8	purM
Q2G0M9	SAOUHSC_00531
Q2G082	SAOUHSC_00738
Q2FZ04	SAOUHSC_01267
Q2FWL3	SAOUHSC_02276
Q2G2S1	SAOUHSC_01536
Q2G0X1	SAOUHSC_00402
P52078	SAOUHSC_00997
Q2FYK4	SAOUHSC_01436
Q2G205	SAOUHSC_02808
Q2G2C9	SAOUHSC_01245
Q2FV60	crtN
Q2FW03	topB
Q2FXQ3	SAOUHSC_01782
Q2G0F6	SAOUHSC_00613
Q2FY06	era
Q2G2S8	SAOUHSC_01974
Q2G2A1	SAOUHSC_01692
Q2FZC6	murI
Q2FVV6	SAOUHSC_02585
Q2FVA2	SAOUHSC_02831
Q2FYH0	aroB
Q2G0S9	SAOUHSC_00465
Q2FW99	SAOUHSC_02400
Q2FZ32	topA
Q2FXL7	ald2
Q2FZ83	SAOUHSC_01158
Q2G124	SAOUHSC_00336
Q2G2X2	tarD
Q2FWE0	prfA
Q2G263	SAOUHSC_00096
Q2FXN6	SAOUHSC_01800
Q2FYI1	recU
Q2FYG2	SAOUHSC_01490
Q2G1R5	SAOUHSC_00037
Q2G2T6	SAOUHSC_00015
Q2G2A7	potA
Q2FXX2	pxpA
Q2G218	ldh1
Q2G0P9	SAOUHSC_00501
Q2FXV1	SAOUHSC_01730
Q2FZK0	qoxB
Q2FZW3	dltD
Q2FXV7	SAOUHSC_01724
Q2G1U1	rqcH
Q2FZH4	SAOUHSC_01030
Q2G1J2	isdI
Q2FUQ3	mnmG
Q2FZV6	SAOUHSC_00879
Q2G257	SAOUHSC_01477
Q2FWF1	atpC
Q2FXF4	SAOUHSC_01895
Q2FWW7	SAOUHSC_02154
Q2FV41	SAOUHSC_02898
Q2G265	def
Q2FVW7	SAOUHSC_02556
Q2FWY6	SAOUHSC_02121
Q2FZJ3	purC
Q2G0L3	SAOUHSC_00547
Q2FZZ3	SAOUHSC_00841
Q2FZC2	SAOUHSC_01110
Q2G0B5	SAOUHSC_00690
Q2FXI8	SAOUHSC_01858
Q2G132	SAOUHSC_00324
Q2FZY6	SAOUHSC_00848
Q2FYI7	SAOUHSC_01459
Q2FXL0	SAOUHSC_01825
Q2FXA0	SAOUHSC_01977
Q2G0R5	SAOUHSC_00481
Q2G2Y5	SAOUHSC_01920
Q2FWL0	SAOUHSC_02279
Q2G065	SAOUHSC_00756
Q2FWI4	SAOUHSC_02307
Q2G1U0	gmk
Q2FXT0	rpmA
Q2FVH5	SAOUHSC_02737
Q2FUV6	SAOUHSC_02995
Q2FV08	SAOUHSC_02935
Q2G1R1	SAOUHSC_00041
Q2FXW1	SAOUHSC_01720
Q2G1D5	SAOUHSC_00190
Q2G0Y5	SAOUHSC_00376
Q2G1G7	SAOUHSC_00156
Q2G034	SAOUHSC_00793
Q2FYY6	SAOUHSC_01287
Q2FZP7	ugtP
Q2G2G9	recX
P60393	rsmH
Q2FWZ9	murT
Q2FZD0	uvrC
Q2G0I5	SAOUHSC_00580
Q2FW17	rplX
Q2G2M9	SAOUHSC_02003
Q2G0F8	argS
Q2G087	hisC
Q2FZY4	SAOUHSC_00850
Q2FVQ4	SAOUHSC_02648
Q2FVW9	SAOUHSC_02554
Q2FYY7	SAOUHSC_01285
Q2G234	SAOUHSC_02134
Q2FXH9	SAOUHSC_01868
Q2G1D7	pflA
Q2FWX3	SAOUHSC_02148
Q2FXP8	SAOUHSC_01787
Q2FXM8	pfkA
Q2G0K6	SAOUHSC_00554
Q2FZQ5	SAOUHSC_00945
Q2FV62	SAOUHSC_02875
Q2FZD6	SAOUHSC_01096
Q2FVZ7	SAOUHSC_02523
Q2FZ23	tsf
Q2FW66	asp23
Q2FZR5	SAOUHSC_00925
Q2FVS7	SAOUHSC_02614
Q2G1Z3	SAOUHSC_00652
Q2G2T0	SAOUHSC_01969
Q2G0L9	tadA
Q2FYG0	der
Q2G148	SAOUHSC_00307
Q2FZ58	SAOUHSC_01193
Q2G1J5	SAOUHSC_00127
Q2FZF5	coaD
Q2FV95	SAOUHSC_02839
Q2G090	SAOUHSC_00730
Q2G200	SAOUHSC_00941
Q2FY34	gcvPA
Q2G0L8	SAOUHSC_00542
Q2FVS3	SAOUHSC_02619
Q2FZN7	SAOUHSC_00963
Q2G1J3	SAOUHSC_00129
Q2G293	SAOUHSC_01847
Q2G064	pepT
Q2FWB5	SAOUHSC_02383
P72360	scdA
Q2G113	rpsF
Q2G2A5	SAOUHSC_01041
Q2FWN0	SAOUHSC_02258
Q2G2E2	SAOUHSC_00651
Q2FY41	efp
Q2G298	rsfS
Q2FYI6	SAOUHSC_01460
Q2G1K3	SAOUHSC_00119
Q2FWX1	SAOUHSC_02150
Q2FYV7	SAOUHSC_01317
Q2FY88	SAOUHSC_01576
Q2FUS2	SAOUHSC_03030
Q2FYR1	femB
Q2G0K7	SAOUHSC_00553
Q2G256	SAOUHSC_01474
Q2FY28	SAOUHSC_01645
Q2FWG7	SAOUHSC_02324
Q2FVY3	SAOUHSC_02538
Q2G2R5	SAOUHSC_02451
Q2G2S7	SAOUHSC_01975
Q2FXP2	SAOUHSC_01794
Q2FY14	SAOUHSC_01660
Q2FZL1	SAOUHSC_00989
Q2FWF0	atpD
Q2FUW7	gtfA
Q2FXV2	SAOUHSC_01729
Q2FZP0	SAOUHSC_00960
Q2FWC1	pdp
P0A0J0	sigA
Q2G2I1	tcaA
Q2FXA3	hemE
Q2G0V0	SAOUHSC_00426
Q2FXH0	SAOUHSC_01877
Q2G1B9	tarJ
Q2G081	queF
Q2G0S8	SAOUHSC_00466
Q2FXK2	SAOUHSC_01832
Q2G2L0	SAOUHSC_00638
Q2G264	SAOUHSC_01180
Q2G1P3	SAOUHSC_00061
Q2FVH3	SAOUHSC_02739
Q2FVS1	SAOUHSC_02621
Q2FVT1	lyrA
Q2FVJ6	bioA
Q2G2E5	SAOUHSC_00647
Q2FZ61	SAOUHSC_01190
Q2FX32	SAOUHSC_02073
Q2FV83	SAOUHSC_02852
Q2G023	smpB
Q2G0V3	SAOUHSC_00422
Q2FXP0	SAOUHSC_01796
Q2FUY2	clfB
Q2G0X5	SAOUHSC_00398
Q2FXM2	SAOUHSC_01813
Q2G241	gltX
Q9F1K0	dnaE
Q2FYZ7	SAOUHSC_01274
Q2G1K2	SAOUHSC_00120
Q2G098	SAOUHSC_00723
Q2FZU7	SAOUHSC_00893
Q2G0I8	SAOUHSC_00577
Q2FZ71	pyrF
Q2FVP0	SAOUHSC_02662
Q2FZH6	SAOUHSC_01028
Q2FWY2	SAOUHSC_02139
Q2G099	SAOUHSC_00722
Q2FX15	SAOUHSC_02091
Q2G0D9	graS
Q2FXI9	SAOUHSC_01857
Q2FZY9	SAOUHSC_00845
Q2FV99	srtA
Q2G2N4	glcT
Q2FWG8	SAOUHSC_02323
Q2FV74	clpL
Q2G240	SAOUHSC_00706
Q2G2J2	ssaA2
Q2G0Z5	nfrA
Q2G0R6	SAOUHSC_00480
Q2FV64	copA
Q2FYG1	gpsA
Q2G233	SAOUHSC_02135
Q2FYI5	gpsB
Q2FXZ9	floA
Q2G061	SAOUHSC_00760
Q2FXR8	valS
Q2G1C1	tarF
Q2FZ68	fmt
Q2G286	SAOUHSC_02691
Q2G0N0	tuf
Q2FZ86	sepF
Q2FXG0	SAOUHSC_01888
Q2FY10	SAOUHSC_01664
Q2FVE5	SAOUHSC_02769
Q2FWE8	atpA
Q2FZ50	rnc
Q2FXH7	SAOUHSC_01870
Q2G029	gpmI
Q2FZ60	rpmB
Q2FXK8	ezrA
Q2G1Q4	SAOUHSC_00049
Q2G0Q7	SAOUHSC_00489
Q2FX89	SAOUHSC_01988
Q2G1K4	SAOUHSC_00118
Q2FZR9	SAOUHSC_00921
Q2FZ70	pyrE
Q2FYF5	SAOUHSC_01496
Q2G280	SAOUHSC_01999
Q7BHL7	msrR
Q2G277	SAOUHSC_00774
Q2FXS6	SAOUHSC_01759
Q2G0M6	araB
Q2G0M2	SAOUHSC_00538
Q2G2L1	tagH
Q2FY32	aroK
Q2FZL8	SAOUHSC_00982
Q2G0E7	SAOUHSC_00659
Q2FYN6	SAOUHSC_01399
Q9EZ11	dapB
Q2G079	nrdI
Q2FXE8	SAOUHSC_01901
Q2FXL4	SAOUHSC_01821
Q2G0F9	SAOUHSC_00610
Q2FXT7	SAOUHSC_01747
Q2G078	SAOUHSC_00742
Q2G2V3	menE
Q2G1K5	SAOUHSC_00117
Q2G094	SAOUHSC_00727
Q2G0P6	mcsB
Q2G219	SAOUHSC_00209
Q2FZU1	argG
Q2FZ94	SAOUHSC_01145
Q2G0U6	SAOUHSC_00430
Q2G0G6	SAOUHSC_00603
Q2G0Z0	SAOUHSC_00371
Q2FZK1	qoxC
Q2FWM0	SAOUHSC_02269
Q2FV44	SAOUHSC_02895
Q2FZF9	SAOUHSC_01071
Q2FZ09	recA
Q2G0R3	SAOUHSC_00483
Q2FY01	SAOUHSC_01673
Q2FW64	SAOUHSC_02443
Q2G0E1	graX
Q2FX09	vraR
Q2FXQ1	rplT
Q2FYZ3	SAOUHSC_01279
Q2FVE6	SAOUHSC_02768
Q2FZP9	SAOUHSC_00951
Q2G0A6	SAOUHSC_00699
Q2FYJ0	SAOUHSC_01455
Q2FYG6	SAOUHSC_01486
Q2FXP3	nrdR
Q2G077	SAOUHSC_00743
Q2FY33	gcvT
Q2G032	SAOUHSC_00795
Q2FZZ0	SAOUHSC_00844
Q2FXN2	SAOUHSC_01803
Q2G2W1	SAOUHSC_02629
Q2FWX9	aldH1
Q2FWK7	ilvD
Q2G275	recF
Q2FXI7	SAOUHSC_01859
Q2G0G3	SAOUHSC_00606
Q2FZ51	acpP
Q2FYV2	thrB
Q2G072	SAOUHSC_00748
Q2FWJ3	rsbW
Q2FYT9	SAOUHSC_01336
Q2FZ08	rny
Q2FVB4	SAOUHSC_02820
Q2FVL4	SAOUHSC_02697
Q2FZZ8	gcvH
Q2FY17	SAOUHSC_01657
Q2FZU0	pgi
Q2G2D1	SAOUHSC_01244
Q2FVE7	cntA
Q2G2K8	ureE
Q2G052	prfB
Q2FYW4	SAOUHSC_01310
Q2FY48	SAOUHSC_01618
Q2FYE3	SAOUHSC_01511
Q2FWC3	luxS
Q2G2P2	SAOUHSC_00204
Q2FVP8	SAOUHSC_02654
P0A0K3	SAOUHSC_02013
Q2FW11	rplV
Q2G0W1	dabA
Q2G2U5	SAOUHSC_00024
Q2G1F5	SAOUHSC_00170
Q2FXQ8	engB
Q2FWZ3	SAOUHSC_02113
Q2FXU5	aspS
Q2FV94	SAOUHSC_02840
Q2FZ42	rplS
Q2FY40	SAOUHSC_01626
Q2G2U9	sarA
Q2FZL7	menD
Q2FVG5	SAOUHSC_02747
Q2FZA3	SAOUHSC_01136
Q2FZD4	SAOUHSC_01098
Q2FXT3	ruvA
Q2FV57	crtP
P60430	rplB
Q2G1V4	SAOUHSC_00333
Q2G117	SAOUHSC_00344
Q2G2U6	walR
Q2FX94	fumC
Q2G0N1	fusA
Q2FXT1	obg
Q2FZQ2	SAOUHSC_00948
Q2FXP5	SAOUHSC_01791
Q2FVU4	SAOUHSC_02597
Q2FWB1	SAOUHSC_02387
Q2FWD3	SAOUHSC_02366
Q2FXU2	dtd
Q2FZ77	pyrR
Q2FYP3	cvfB
Q7X2S2	arcC2
Q2G146	SAOUHSC_00309
Q2FYV4	SAOUHSC_01320
Q2G2G6	SAOUHSC_01050
Q2G0M8	SAOUHSC_00532
Q2FVR8	corA
Q2G2G4	SAOUHSC_01055
Q2FYK5	thyA
Q2FY39	SAOUHSC_01627
Q2FWU7	SAOUHSC_02178
Q2FZP6	murE
Q2FXM3	SAOUHSC_01812
Q2FX12	ptpA
Q2FYN2	cspA
Q2FYY8	SAOUHSC_01284
Q2FVA5	SAOUHSC_02828
Q2G0L1	folE2
Q2G159	SAOUHSC_00296
Q2G2E9	SAOUHSC_00030
Q2FVX4	SAOUHSC_02549
Q2FZD9	pheS
Q2G1N4	SAOUHSC_00074
Q2G001	SAOUHSC_00833
Q2FZC5	SAOUHSC_01107
Q2G1X7	queE
Q2G294	SAOUHSC_01846
Q2FVB2	fbp
Q2FWX4	SAOUHSC_02147
Q2G028	eno
Q2FZ55	plsX
Q2FXZ4	prmA
Q2FV66	SAOUHSC_02871
Q2FX88	queG
Q2FXV0	SAOUHSC_01732
Q2FXJ6	SAOUHSC_01838
Q2G2S6	prsA
Q2G154	SAOUHSC_00301
Q2FWF4	murA
Q2G1R9	metG
Q2FZI6	purH
Q2G2Q6	SAOUHSC_00277
Q2FZ46	ffh
Q2FYL3	SAOUHSC_01427
Q2FXM0	SAOUHSC_01815
Q2G224	deoC
Q2G170	SAOUHSC_00284
Q2FZK7	atl
Q2FZT6	addB
Q2FUZ1	SAOUHSC_02954
Q2FY87	SAOUHSC_01577
Q2FZ27	codY
Q2FW21	rplF
P0A0Q4	SAOUHSC_00996
Q2FWB9	deoC
Q2G1S2	SAOUHSC_00462
Q2G2U3	SAOUHSC_00022
Q2FZF3	SAOUHSC_01077
Q2FYK6	SAOUHSC_01434
Q2FXU1	SAOUHSC_01742
Q2FWB3	SAOUHSC_02385
Q2FZV8	SAOUHSC_00877
Q2FXP9	infC
Q2FYG4	SAOUHSC_01488
Q2FY09	SAOUHSC_01665
Q2FYR2	femA
Q2FVM6	nreB
Q9EZ08	alr2
Q2FZX9	SAOUHSC_00855
Q2G2M5	SAOUHSC_00514
Q2FYJ1	SAOUHSC_01454
Q2FYH6	asnS
Q2G039	SAOUHSC_00787
Q2FXG5	SAOUHSC_01882
Q2FZA8	SAOUHSC_01130
Q2G0E9	SAOUHSC_00656
Q2G088	SAOUHSC_00732
Q2FY45	nusB
Q2FW18	rplE
Q2FZX4	lipA
Q2FV69	SAOUHSC_02867
Q2FXF8	SAOUHSC_01890
Q2FZW4	dltC
Q2FZ64	SAOUHSC_01187
Q2G1Z4	proS
Q2G0U2	SAOUHSC_00435
Q2FVC7	SAOUHSC_02786
Q2G136	SAOUHSC_00319
Q2FZ43	trmD
Q2G221	SAOUHSC_02978
Q2G1T1	SAOUHSC_00827
Q2G297	yqeK
Q2FXW9	SAOUHSC_01711
Q2FW28	infA
Q2FVC5	SAOUHSC_02788
Q2G1I7	SAOUHSC_00135
Q2G2T3	rplI
Q2FVW0	SAOUHSC_02581
Q2FW37	truA
Q2FZ37	sucC
Q2FVD5	SAOUHSC_02778
Q2FZT7	SAOUHSC_00903
Q2FV70	SAOUHSC_02866
Q2G0J4	SAOUHSC_00569
Q2FZ91	divIB
Q2FXU7	SAOUHSC_01735
Q2G2M7	SAOUHSC_00510
Q2G1J6	SAOUHSC_00126
Q2FYQ3	SAOUHSC_01382
Q2FWB7	SAOUHSC_02381
Q2FUX0	SAOUHSC_02975
Q2FW35	ecfA2
Q2FXR4	hemL1
Q2FVI6	SAOUHSC_02724
Q2FYM2	odhB
Q2FY19	fur
Q2FXT5	queA
Q2G2Q4	rbfA
Q2FYS0	SAOUHSC_01365
Q2FXI5	SAOUHSC_01861
P60070	rsbV
Q2FZR3	SAOUHSC_00927
Q2FY27	SAOUHSC_01646
Q2FZ74	pyrC
Q2G0Q5	SAOUHSC_00491
Q2G0N7	SAOUHSC_00523
Q2FXV3	SAOUHSC_01728
Q2FZR4	SAOUHSC_00926
Q2FY22	rpmG2
Q2FW12	rpsC
Q2FZ38	rnhB
Q2G024	rnr
Q2FZA1	SAOUHSC_01138
Q2FXY7	lepA
Q2FYF9	SAOUHSC_01493
Q2FV28	queH
Q2FWL6	rex
Q2FZU3	SAOUHSC_00897
Q2G1V0	SAOUHSC_02687
P48860	rplL
Q2FVK1	hlgB
Q2FYV3	SAOUHSC_01321
Q2FZJ1	purQ
Q2FWY9	gatA
Q2G1E6	SAOUHSC_00179
Q2FZ18	SAOUHSC_01253
Q2FWF6	SAOUHSC_02335
Q2G1T9	rpoZ
Q2G2L6	SAOUHSC_02812
Q2G283	hemL2
Q2FXH8	SAOUHSC_01869
Q2G105	SAOUHSC_00356
Q2G253	SAOUHSC_00025
Q2FXT8	secD
Q2FVP4	SAOUHSC_02658
Q2FXT2	SAOUHSC_01752
Q2FZ59	SAOUHSC_01192
Q2FX57	SAOUHSC_02042
Q2G1Y0	ligA
Q2G0N5	rpoC
Q2G2F1	SAOUHSC_01967
Q2FX99	SAOUHSC_01978
Q2FYS5	parE
Q2G0C1	SAOUHSC_00684
Q2FXY2	SAOUHSC_01698
Q2FX08	SAOUHSC_02099
Q2FWJ1	SAOUHSC_02301
Q2FW52	SAOUHSC_02465
Q53727	pcrA
Q2G2A2	SAOUHSC_01044
Q2G015	clfA
Q2G0S2	prs
Q2G2C1	SAOUHSC_01064
Q2G227	deoB
Q2G0E2	SAOUHSC_00663
Q2FUS6	pcp
Q2FVY2	SAOUHSC_02540
Q2FW23	rpsE
Q2FY13	SAOUHSC_01661
Q2G2H4	SAOUHSC_00002
Q2FZG9	rnj1
Q2FZ63	rsgA
Q2FXI6	SAOUHSC_01860
Q2FVX7	SAOUHSC_02545
Q2FXV6	mnmA
Q2FXX1	SAOUHSC_01709
Q2G1U5	mecA
Q2FVJ5	bioD
Q2G0P0	rplA
Q2FVZ5	SAOUHSC_02525
Q2FZJ5	purE
Q2G0S0	rplY
Q2G2W6	SAOUHSC_02626
Q2G2D7	SAOUHSC_02447
Q2FWG4	yidC
Q2FWD4	murA
Q2G0I1	SAOUHSC_00584
Q2FX95	SAOUHSC_01982
Q2FV17	fda
Q2FXY0	SAOUHSC_01700
Q2FZG8	rpoY
Q2G2S0	purB
Q2G035	SAOUHSC_00792
O05204	ahpF
Q2FYG9	aroC
Q2FZ72	carB
Q2G2J7	SAOUHSC_01414
Q2G282	perR
Q2G0M1	SAOUHSC_00539
Q2FXU8	SAOUHSC_01734
Q2FUW9	sasF
Q2G0R1	SAOUHSC_00485
Q2FZ54	SAOUHSC_01198
Q2G0F0	SAOUHSC_00619
Q2FYH9	SAOUHSC_01468
Q2FXW3	trmR
Q2FUS9	SAOUHSC_03022
Q2G0B0	SAOUHSC_00695
O07325	ftsA
Q2G2G2	saeR
Q2G1E5	SAOUHSC_00180
Q2FWE7	atpH
Q2FVY4	mobA
Q2G2Y4	SAOUHSC_01918
Q2FUQ9	SAOUHSC_03045
Q2FVW3	SAOUHSC_02579
Q2G273	ureG
Q2FV88	SAOUHSC_02846
Q2G0W6	SAOUHSC_00408
Q2FZM0	menA
Q2FZ25	rpsB
Q2FYY1	SAOUHSC_01292
Q2FZJ4	purK
Q2FY36	SAOUHSC_01630
Q2FWX6	SAOUHSC_02145
Q2FW93	SAOUHSC_02406
Q2FUY3	SAOUHSC_02962
P0A0H0	rpsL
Q2FVI3	SAOUHSC_02727
Q2G2Q1	rpsO
Q2FVU2	SAOUHSC_02600
Q2FY80	srrB
Q2FWC7	coaW
O52582	cdr
Q2FW38	rplM
Q2FWN4	groEL
Q2G2K5	ureC
Q2FX14	SAOUHSC_02092
Q2FZH1	SAOUHSC_01034
Q2FVN6	SAOUHSC_02666
Q2G041	SAOUHSC_00785
Q2FWA0	glmS
P0A0J3	sodA
Q2FW72	sfnaB
Q2FXI0	SAOUHSC_01867
Q2FZB4	SAOUHSC_01123
Q2FVE2	SAOUHSC_02772
Q2FUQ5	SAOUHSC_03049
Q2G243	radA
Q2FWY8	gatC
Q2G1K8	SAOUHSC_00114
Q2FW31	rpsK
Q2FWM5	SAOUHSC_02264
Q2FXV9	alaS
Q2FXS8	rplU
Q2FY08	glyQS
Q2G1Y5	ldh2
P0A088	msrB
Q2FWE6	upp
Q2FV54	oatA
Q2FWY1	ppaC
Q2G0C6	SAOUHSC_00679
Q2G2L8	SAOUHSC_02810
P47768	rpoB
Q2FVG1	SAOUHSC_02753
Q2FXP1	coaE
Q2FVE0	SAOUHSC_02774
Q2FXQ6	tig
Q2FVZ2	SAOUHSC_02529
Q2FVK8	gpmA
Q2FY89	SAOUHSC_01575
Q2G2R4	lacA
Q2G1Z0	SAOUHSC_00655
Q2G1M2	SAOUHSC_00085
Q2G0Q2	SAOUHSC_00497
Q2FZX5	SAOUHSC_00860
Q2FXH5	SAOUHSC_01872
Q2FW30	rpsM
Q2G062	SAOUHSC_00759
Q2FYN7	dapH
Q2FXJ7	SAOUHSC_01837
Q2G0P5	clpC
Q2G185	essB
Q2FXN4	SAOUHSC_01801
Q2G1Y1	SAOUHSC_02125
Q2FZU9	SAOUHSC_00891
Q2FZS8	clpB
Q2FVN4	SAOUHSC_02668
Q2G2G5	SAOUHSC_01051
Q2FYQ2	SAOUHSC_01383
Q2FVJ7	bioB
Q2FW96	mtlD
Q2FWZ2	dagK
Q2FYV1	SAOUHSC_01323
Q2FXL9	SAOUHSC_01816
Q2G2T8	SAOUHSC_00712
Q2G1T6	gtaB
Q2G115	ychF
Q2G1J4	SAOUHSC_00128
Q2FVW8	SAOUHSC_02555
Q2FVT5	hutU
Q2FY76	scpA
Q2FWC5	SAOUHSC_02373
Q2FW75	SAOUHSC_02430
Q2FZ13	SAOUHSC_01258
Q2G2C4	tarI'
Q2G0P2	nusG
Q2G2D2	nusA
Q2G126	SAOUHSC_00330
Q2G208	SAOUHSC_02809
Q2G1F0	SAOUHSC_00175
Q2G0U7	SAOUHSC_00429
Q2G0I6	SAOUHSC_00579
Q2FXP7	thrS
Q2FUY4	SAOUHSC_02961
Q2FVL2	SAOUHSC_02699
Q2G2U2	SAOUHSC_00023
P95689	serS
Q2G1W2	pckA
Q2FWD6	SAOUHSC_02363
Q2FWE5	glyA
Q2FY11	dnaG
Q2FWH4	murF
Q2FZF4	tmcAL
Q2G1T4	SAOUHSC_00830
Q2G1D9	SAOUHSC_00186
Q2FUZ8	SAOUHSC_02947
Q2G2G0	SAOUHSC_00717
Q2FY78	SAOUHSC_01587
Q2G0U0	SAOUHSC_00437
Q2FYQ1	SAOUHSC_01384
Q2FX00	gatD
Q2G000	SAOUHSC_00834
Q2G2R9	SAOUHSC_02131
Q2FZV7	SAOUHSC_00878
Q2FXM9	pyk
Q2FZG6	def
Q2G2G7	SAOUHSC_01054
Q2G0B1	mgrA
Q2FWM4	SAOUHSC_02265
Q2FWB8	deoD
Q2FZ49	smc
Q2FW14	rpmC
Q2FWJ5	SAOUHSC_02297
Q2FZT4	SAOUHSC_00906
Q2G2Q2	SAOUHSC_01249
Q2FZS0	fabH
Q2FZ31	trmFO
Q2G2H7	mnhD1
P0A0B7	ahpC
Q9KJN4	arlR
Q2FXZ1	grpE
Q2FZB8	SAOUHSC_01114
Q2FUR6	SAOUHSC_03036
Q2FWH7	kdpD
Q2G1Y9	SAOUHSC_01060
Q2G0D0	SAOUHSC_00675
P0A0Q0	lacR
Q2FYJ2	ald1
Q2G0I7	SAOUHSC_00578
Q2FVN3	sarZ
Q2FZ02	miaB
Q2FY59	SAOUHSC_01606
Q2FZC8	SAOUHSC_01104
Q2G1D8	pflB
Q2FWW1	SAOUHSC_02161
Q2FZE0	SAOUHSC_01091
Q2G230	tmk
Q2FVS9	SAOUHSC_02613
Q2G0W0	SAOUHSC_00414
Q2FXU0	apt
Q2FVI4	SAOUHSC_02726
Q2G055	hpf
Q2G084	SAOUHSC_00736
Q2G258	birA
Q2G188	esaA
Q2G2P5	nikA
Q2FXG2	ribH
Q2G1U9	SAOUHSC_02689
Q2FZC4	SAOUHSC_01108
Q2G149	SAOUHSC_00306
Q2FZY3	SAOUHSC_00851
Q2FY04	SAOUHSC_01670
Q2FVQ3	SAOUHSC_02649
Q2FZY5	SAOUHSC_00849
Q2FVL7	SAOUHSC_02694
Q2FWI0	kdpB
Q2FZJ0	purL
Q2FYU2	SAOUHSC_01332
Q2FW06	rplC
Q2FXK7	SAOUHSC_01828
Q2FXT6	tgt
Q2FVQ1	SAOUHSC_02651
Q2FZ48	ftsY
Q2G033	SAOUHSC_00794
Q2G1L7	SAOUHSC_00105
Q2FW39	rpsI
Q2G1K9	SAOUHSC_00113
Q2FVF4	SAOUHSC_02760
Q2FW63	SAOUHSC_02444
Q2FW10	rpsS
Q2G1K6	SAOUHSC_00116
Q2G2T1	SAOUHSC_01973
Q2FWE2	SAOUHSC_02357
Q2G0S3	glmU
Q2FV24	SAOUHSC_02915
Q2G266	priA
Q2G111	rpsR
Q2FVY1	SAOUHSC_02541
Q2FW32	rpoA
Q2G0J0	SAOUHSC_00574
Q2FWL2	tsaD
Q2G038	SAOUHSC_00788
Q2FYY9	hflX
Q2G254	SAOUHSC_01476
Q2FY74	xerD
Q2FYF3	SAOUHSC_01499
Q2FVS4	SAOUHSC_02618
Q2G248	SAOUHSC_01852
Q2G2A8	SAOUHSC_01049
Q2FV90	SAOUHSC_02844
Q2G2D8	SAOUHSC_00634
Q2FYF4	SAOUHSC_01497
Q2FY25	SAOUHSC_01648
Q2G0M7	hchA
Q2G295	SAOUHSC_01850
Q2FYN4	lysA
Q2FZV0	SAOUHSC_00890
Q2G0Q3	lysS
Q2FY72	SAOUHSC_01593
Q2FVN8	SAOUHSC_02664
Q2FZ17	SAOUHSC_01254
Q2G2H3	SAOUHSC_02009
Q2FZ75	pyrB
Q2FW62	SAOUHSC_02445
Q2FWD9	tdk
Q2FV16	mqo
P0A0M9	SAOUHSC_00995
Q2FZ06	SAOUHSC_01265
Q2FVA3	SAOUHSC_02830
Q2FXM6	accD
Q2G0Y6	guaA
Q2FWI1	kdpC
Q2FWM1	SAOUHSC_02268
Q2FXQ7	clpX
Q2FVF7	SAOUHSC_02757
Q2FX16	SAOUHSC_02090
Q2G0T5	dnaX
Q2G116	SAOUHSC_00345
Q2FUX7	arcA
Q2FY24	SAOUHSC_01649
Q2G0E0	graR
Q2G2R0	lacB
Q2FXA4	cpfC
Q2FYL5	murG
Q2FV40	SAOUHSC_02899
Q2G030	tpiA
Q2FXU3	lytH
Q2FV14	SAOUHSC_02929
Q2FZW0	SAOUHSC_00875
Q2G2L7	SAOUHSC_02811
Q2G155	lip2
Q2G1K1	SAOUHSC_00121
Q2FXY9	SAOUHSC_01686
Q2G0Z2	SAOUHSC_00369
Q2FWZ8	ftnA
Q2FW92	dacA
Q2FZ16	SAOUHSC_01255
Q2FUS7	trhO
Q2G1H8	SAOUHSC_00145
Q2G1K0	SAOUHSC_00122
Q2G1I8	SAOUHSC_00134
Q2FZW9	SAOUHSC_00866
Q2G0L0	SAOUHSC_00550
Q2FY15	cshB
Q2FVR4	SAOUHSC_02638
Q2G1I3	SAOUHSC_00139
Q2G0V7	SAOUHSC_00417
Q2FVA4	SAOUHSC_02829
Q2FZB0	argF
Q2FYM7	SAOUHSC_01408
Q2G1C0	tarI
Q2FVA6	SAOUHSC_02827
Q2FUW8	gtfB
Q2G274	gyrB
Q2FWX8	SAOUHSC_02143
Q2FV32	SAOUHSC_02907
Q2FZK3	fmtA
Q2G050	SAOUHSC_00776
Q2FYT0	SAOUHSC_01346
Q2FV19	SAOUHSC_02921
Q2G0T4	SAOUHSC_00444
Q2G0L2	SAOUHSC_00548
Q2FXU4	hisS
Q2FZ05	SAOUHSC_01266
Q2FVV8	SAOUHSC_02583
Q2G0Q0	pdxT
Q2FV59	crtM
Q2FYZ5	glpK
Q2FXZ2	dnaK
Q2FXM7	accA
Q2FY53	SAOUHSC_01612
Q2G1G5	SAOUHSC_00158
Q2FYH2	SAOUHSC_01480
Q2FZX2	SAOUHSC_00863
Q2FZG1	SAOUHSC_01069
Q2G1Q8	SAOUHSC_00044
Q2G239	SAOUHSC_00708
Q2FZ76	SAOUHSC_01165
Q2FVY0	SAOUHSC_02542
Q2G059	SAOUHSC_00763
Q2FV33	SAOUHSC_02906
Q2FZ03	SAOUHSC_01268
P0C0V7	glmM
Q2FYP2	SAOUHSC_01392
Q2G1A6	rbsK
Q2FVH0	SAOUHSC_02742
P02976	spa
Q2FZ12	SAOUHSC_01259
Q2FZJ7	SAOUHSC_01005
Q2FZX0	nagD
Q2FZI9	purF
Q2FXW2	SAOUHSC_01719
Q2G0Q6	SAOUHSC_00490
Q2FXF5	arsC
Q2FZ15	SAOUHSC_01256
Q2FVC6	SAOUHSC_02787
Q2FXJ5	tyrS
Q2FZH5	SAOUHSC_01029
Q2G141	SAOUHSC_00314
Q2G0Y9	xpt
Q2G2M8	SAOUHSC_02004
Q2G0G4	SAOUHSC_00605
Q2FUW0	SAOUHSC_02991
Q2FZU6	rocD
Q2FV53	SAOUHSC_02886
Q2FWD1	pyrG
Q2G1X6	queC
Q2FZ36	sucD
Q2G101	SAOUHSC_00359
Q2FXD0	SAOUHSC_01933
Q2FWX5	SAOUHSC_02146
Q2FVT8	SAOUHSC_02604
Q2FVQ0	SAOUHSC_02652
Q2G071	SAOUHSC_00749
Q2G220	SAOUHSC_02980
Q2FWM2	SAOUHSC_02267
Q2FWD8	rpmE2
Q2FZJ6	folD
Q2FZZ6	SAOUHSC_00838
Q2FW07	rplD
Q2G031	pgk
Q2G2F0	SAOUHSC_01968
Q2FWP0	SAOUHSC_02241
Q2FY71	SAOUHSC_01594
Q2FY66	zwf
Q2FZD2	trxA
Q2G2W2	SAOUHSC_02628
Q2G2X6	SAOUHSC_00646
Q2FYU6	rpmG1
Q2FXI4	SAOUHSC_01863
Q2G044	lgt
Q2FYT8	SAOUHSC_01337
Q2FVG3	SAOUHSC_02751
Q2G0Q1	pdxS
Q2FXJ0	murC
Q2G1H0	SAOUHSC_00153
Q2G0M4	SAOUHSC_00536
Q2FZW2	SAOUHSC_00873
Q2FZU5	SAOUHSC_00895
Q2G235	SAOUHSC_02133
Q2FZG4	pdhA
Q2G238	SAOUHSC_00707
Q2FZ92	murD
Q2FWH0	SAOUHSC_02321
Q2FWC9	SAOUHSC_02370
Q2FW16	rplN
Q2G204	SAOUHSC_00942
Q2FXH2	leuS
Q2FX05	map
Q9F0R1	sarR
Q2G0F3	SAOUHSC_00616
Q2FW98	SAOUHSC_02401
Q2FWW9	SAOUHSC_02152
Q2FWJ4	SAOUHSC_02298
Q2G2U0	SAOUHSC_00710
Q2G1P6	SAOUHSC_00057
Q2FUU5	lipA
Q2G2H9	mnhG1
Q2FV20	SAOUHSC_02920
Q2G2M3	SAOUHSC_00513
Q2G1W1	SAOUHSC_02576
Q2FW91	SAOUHSC_02409
Q2FXN9	polA
Q2FY47	xseB
Q2G0M5	SAOUHSC_00535
Q2G2U1	saeS
Q2G0B7	SAOUHSC_00688
Q2FW01	SAOUHSC_02519
Q2FXR9	SAOUHSC_01766
Q2G0P7	mcsA
Q2FVG8	SAOUHSC_02744
Q2G2W3	SAOUHSC_02627
Q2FW08	rplW
Q2FXG1	ribBA
Q2G0I3	SAOUHSC_00582
Q2FWD7	rho
Q2FVU1	SAOUHSC_02601
Q2FV52	isaA
Q2G0L7	azo1
Q2G1G2	SAOUHSC_00162
Q2FXK1	SAOUHSC_01833
Q2FYU8	SAOUHSC_01326
Q2FW19	rpsZ
Q2FVF5	SAOUHSC_02759
Q2G0T6	SAOUHSC_00441
Q2G0B8	SAOUHSC_00687
Q2G2Y3	SAOUHSC_01919
Q2G0J8	SAOUHSC_00562
Q2G179	essD
Q2G0Z1	SAOUHSC_00370
Q2FY65	SAOUHSC_01600
Q2G1M1	SAOUHSC_00086
Q2FY52	SAOUHSC_01613
Q2FWW3	SAOUHSC_02158
Q2FVW4	SAOUHSC_02577
Q2FXW8	SAOUHSC_01712
Q2FX11	SAOUHSC_02096
Q2FUX8	argF
Q2FX87	SAOUHSC_01990
Q2G281	SAOUHSC_01998
Q2FW33	rplQ
Q2FZ20	pnp
Q2G2B2	sasG
Q2FZ21	frr
Q2FZ44	rimM
Q2G2G3	mntH
Q2FV39	SAOUHSC_02900
Q2FY60	SAOUHSC_01605
Q2G036	clpP
Q2G1Z5	SAOUHSC_01239
Q2G1Z8	polC
Q2FXA5	cgoX
Q2G021	SAOUHSC_00806
Q2G089	SAOUHSC_00731
Q2FZA9	arcC1
Q2G0T1	rnmV
Q2G1U3	SAOUHSC_00937
Q2FZ98	bshC
Q2G203	spxH
Q2G2D3	rimP
Q2FWD0	rpoE
Q2FYS8	SAOUHSC_01348
Q2FX90	SAOUHSC_01987
Q2FV63	copZ
Q2G193	SAOUHSC_00253
Q2G0R0	ftsH
Q2FVQ5	mqo
Q2FV76	SAOUHSC_02860
Q2FVV9	SAOUHSC_02582
Q2FWZ0	gatB
Q2FZI0	SAOUHSC_01024
Q2FW15	rpsQ
Q2FXM5	SAOUHSC_01810
Q2G1W5	SAOUHSC_01908
Q2FZI7	purN
Q2G009	SAOUHSC_00819
Q2G2Q0	gyrA
P0A0G2	rpmD
Q2FZ65	SAOUHSC_01186
Q2G1G8	ptsG
Q2FWI8	mazF
Q2G047	SAOUHSC_00779
Q2G296	fhs
Q2G236	nadE
Q2G1E9	SAOUHSC_00176
Q2FXW6	udk
Q2G016	SAOUHSC_00811
Q2FZ19	rnj2
Q2G2D0	infB
Q2G0Q8	SAOUHSC_00488
Q2FYG5	SAOUHSC_01487
Q2FY67	rnz
Q2FY54	SAOUHSC_01611
Q2G0D4	SAOUHSC_00671
Q2FW27	adk
Q2G242	SAOUHSC_00508
Q2G0T3	recR
Q2FXY1	aroE
Q2FZY7	SAOUHSC_00847
Q2FV21	panB
Q2G2M6	cysS
Q2FWB0	SAOUHSC_02388
Q2FY43	SAOUHSC_01623
Q2FZ69	SAOUHSC_01173
Q2FVX0	SAOUHSC_02553
Q2FW70	sfnaD
Q9EZ12	dapA
Q2FZA5	SAOUHSC_01134
Q2FXZ6	SAOUHSC_01679
Q2FZW6	dltA
Q2G2W8	SAOUHSC_00456
Q2FY61	SAOUHSC_01604
Q2FZ28	hslU
Q2G0Q9	hslO
Q2G0B4	uppP
Q2G0Y7	guaB
Q2FYE5	SAOUHSC_01508
Q2G045	hprK
Q2G1Z9	nadK
Q2FV77	SAOUHSC_02859
Q2FXZ8	SAOUHSC_01677
Q2G0T0	rsmA
Q2G2F8	atpF
Q2G2A4	SAOUHSC_01042
Q2FVX8	SAOUHSC_02544
Q2FYM1	odhA
Q2FXL5	ackA
Q2FW20	rpsH
Q2FY21	SAOUHSC_01652
Q2FWC6	SAOUHSC_02372
Q2FZQ3	fabI
Q2FZ97	mraZ
Q2G0P8	ctsR
Q2FVC9	SAOUHSC_02784
Q2FYZ4	glpD
Q2FZT1	SAOUHSC_00909
Q2FV46	SAOUHSC_02893
Q2G2P8	nnrD
Q2FV67	rocA
Q2FX13	SAOUHSC_02093
Q2G1N7	sarS
Q2FWN9	SAOUHSC_02243
Q2FZW1	SAOUHSC_00874
P60611	lytR
Q2G2D4	SAOUHSC_02450
Q2FXR3	hemB
Q2FZ67	SAOUHSC_01184
Q2G2H5	dnaA
Q2G1S3	purA
Q2FYP0	asd
Q2G2F5	SAOUHSC_02352
Q2FXW7	greA
P0A0B9	lacC
Q2FZQ7	trpS
Q2FZT5	addA
Q2G252	rlmH
Q2FWI7	mazE
Q2FVR9	fni
Q2FWA2	SAOUHSC_02396
Q2G1S1	rsmI
Q2G2J8	SAOUHSC_01413
Q2G0G1	adh
Q2FZD7	rnhC
Q2G2W0	SAOUHSC_02005
Q2G1A9	SAOUHSC_00236
Q2FYV8	SAOUHSC_01316
Q2FXM1	SAOUHSC_01814
Q2FW49	SAOUHSC_02468
O34090	hemC
Q2FZL5	menB
Q2FVW5	ureA
Q2G1H9	SAOUHSC_00144
Q2FY55	SAOUHSC_01610
Q2G0S5	spoVG
Q2G0Z4	SAOUHSC_00367
Q9KJN3	arlS
Q2FUV7	SAOUHSC_02994
Q2FXN3	SAOUHSC_01802
Q2FWC4	SAOUHSC_02374
Q2FWL8	SAOUHSC_02271
Q2G104	SAOUHSC_00357
Q2FYG7	ndk
Q2FZI5	purD
Q2FZ78	SAOUHSC_01163
Q2FXG9	SAOUHSC_01878
Q2FXH6	SAOUHSC_01871
Q2G112	SAOUHSC_00349
Q2FZ82	ileS
Q2FZJ9	qoxA
Q2FYS9	SAOUHSC_01347
Q2FVM5	SAOUHSC_02677
Q2FXG3	SAOUHSC_01884
Q2FX43	SAOUHSC_02057
Q2G2D6	SAOUHSC_02448
Q2FVK3	SAOUHSC_02708
Q2G0U1	SAOUHSC_00436
P14738	fnbA
Q2G0B6	SAOUHSC_00689
Q2FXA8	SAOUHSC_01957
Q2FYV6	SAOUHSC_01318
Q2G070	SAOUHSC_00751
Q2G0U4	SAOUHSC_00433
Q2FW53	SAOUHSC_02464
Q2FVA7	SAOUHSC_02826
Q2FWI2	SAOUHSC_02309
Q2FUR8	SAOUHSC_03034
Q2G110	SAOUHSC_00351
Q2G1X0	hly
Q53700	cobB
Q2G2M2	mprF
Q2G2N1	SAOUHSC_02001
Q2FUS5	SAOUHSC_03026
Q2FYJ6	ebh
Q2FZN6	SAOUHSC_00964
Q2FZ93	mraY
O08387	secY
Q2G0L5	sdrC
Q2G151	SAOUHSC_00304
Q2G147	SAOUHSC_00308
Q2FYH7	SAOUHSC_01470
Q2FVC2	SAOUHSC_02791
Q2FVB9	SAOUHSC_02815
Q2G1C9	SAOUHSC_00196
Q2G1G6	murQ
Q2G0J2	SAOUHSC_00572
Q2G068	SAOUHSC_00753
Q2G058	SAOUHSC_00764
Q2G026	SAOUHSC_00801
Q2FZF1	rpmF
Q2FX47	SAOUHSC_02053
Q2FW57	SAOUHSC_02460
Q2FVX6	SAOUHSC_02546
Q2FV75	SAOUHSC_02861
Q2FVZ1	SAOUHSC_02530
Q2G2G1	SAOUHSC_00716
Q2FWH1	SAOUHSC_02320
Q2FVA9	SAOUHSC_02824
Q2G1B0	SAOUHSC_00235
Q2FW51	SAOUHSC_02466
Q2G1C8	SAOUHSC_00197
P0A0G6	SAOUHSC_00526
P69848	moaA
P72358	lrgA
Q2FWK4	ilvC
Q2G270	SAOUHSC_02568
Q2G0A0	SAOUHSC_00705
Q2G2X0	SAOUHSC_00457
Q2FUR5	SAOUHSC_03037
Q2G1C7	SAOUHSC_00198
Q2FV10	SAOUHSC_02933
Q9RQQ0	icaR
Q2G0I4	SAOUHSC_00581
Q2G0Y0	SAOUHSC_00382
Q2G0C7	SAOUHSC_00678
Q2G144	SAOUHSC_00311
Q2FYV5	SAOUHSC_01319
Q2G2A6	SAOUHSC_01045
Q2FVX3	fdhD
Q2FY37	lipM
Q2FVJ9	bioW
Q2FYZ2	miaA
Q2G143	SAOUHSC_00312
Q2FWG1	SAOUHSC_02330
Q2FYF0	SAOUHSC_01502
Q2G0K9	SAOUHSC_00551
Q2FVH1	SAOUHSC_02741
Q2G0W8	SAOUHSC_00406
Q2G0R2	tilS
Q2G158	SAOUHSC_00297
Q2FWZ6	SAOUHSC_02110
Q2G0D8	SAOUHSC_00667
Q2FZX7	SAOUHSC_00858
Q2G2R8	sspP
Q2FVV7	SAOUHSC_02584
Q2FZ14	SAOUHSC_01257
Q2G086	SAOUHSC_00734
Q2FUW4	asp2
Q2FYY3	SAOUHSC_01290
Q2FYL4	SAOUHSC_01425
Q2G1V8	SAOUHSC_02575
Q2G150	SAOUHSC_00305
Q2FVV1	SAOUHSC_02590
Q2G0V4	SAOUHSC_00421
Q2G2V2	menC
Q2FZI3	SAOUHSC_01021
Q2G1C4	tarJ'
Q2FXP4	SAOUHSC_01792
Q2FVJ8	SAOUHSC_02713
Q2FYW0	SAOUHSC_01314
Q2FVF8	SAOUHSC_02756
Q2FVK2	hlgC
Q2FV34	SAOUHSC_02905
Q2FV06	SAOUHSC_02937
Q2FW34	ecfA1
P0C818	psmA4
Q2FWE3	ptpB
Q2FWA1	SAOUHSC_02397
Q2FZH9	SAOUHSC_01025
Q2FYW7	SAOUHSC_01306
Q2G1F8	SAOUHSC_00167
Q2FVU3	SAOUHSC_02599
Q2G1M9	sbnE
Q2G260	SAOUHSC_00094
Q2G2X1	SAOUHSC_00454
Q2G0V2	metN1
Q2FVX2	SAOUHSC_02551
Q2G1M8	sbnF
Q2G2F2	SAOUHSC_01966
Q2G2W4	SAOUHSC_02631
Q2FZA4	SAOUHSC_01135
Q2G186	SAOUHSC_00260
Q2G261	sodM
Q2FXZ0	hrcA
Q2G042	SAOUHSC_00784
Q2FZ88	SAOUHSC_01152
Q2FUT0	SAOUHSC_03021
Q2FXS4	SAOUHSC_01761
Q2FZH3	SAOUHSC_01031
Q2FW56	SAOUHSC_02461
Q2FZS2	SAOUHSC_00918
Q2FUV2	SAOUHSC_02999
Q2FWK7	ilvD
Q2FV03	SAOUHSC_02941
Q2G1N1	sbnC
Q2FVI7	SAOUHSC_02723
Q2G2H8	mnhE1
Q2FZV1	mnhA1
Q2FXU6	SAOUHSC_01736
