# Supplementary material for: Activation of multiple stress responses in Staphylococcus aureus substantially lowers the minimal inhibitory concentration when combining two novel antibiotic drug candidates
Source: Front Microbiol. 2023 Sep 25;14:1260120. doi: 10.3389/fmicb.2023.1260120 (PMC10564113; doi:10.3389/fmicb.2023.1260120)
Supplement: Supplementary file 1 [file Data_Sheet_1.zip › Table S2.XLSX]

## Sheet: Metabolite concentrations (nM)
Supplementary Table 2: Intracellular metabolite concentrations in S. aureus: Intracellular concentrations (nM) of all metabolites included, listed for all biological replicas replicates (BR). Metabolite abbreviations are listed in Supplementary Table 4.
	Intracellular metabolite concentration (nM)
Name	Fum	Suc	Mal	aKG	Cit	ICit	PEP	GL3P	2-/3PG	GA6P	P5P	G1P/M1P	F1P	Gal6P	G6P	F6P	M6P	6PG	S7P	F1,6BP	MonoP	PRPP	AMP	ADP	ATP	GDP	GTP	CMP	CDP	CTP	UMP	UDP	UTP	UDP-Glc/GalNAc	dATP	dGTP	dCTP	dTTP
Control_BR1	755	8274	1398	25622	17728	121	7210	1611	19828	1059	7253	200	655	3349	1131	965	1784	1617	1350	3864	4864	43188	4534	7030	51538	200	3955	8617	465	4215	4266	941	17859	10532	1193	302	2257	2129
Control_BR2	1407	10395	2469	33983	27626	245	6963	2954	21119	2814	5096	512	1553	14906	3769	3685	2617	2513	1950	6351	10235	41786	7536	10496	61531	324	5390	7744	667	5343	4030	1440	22004	12568	1242	347	2130	2333
Control_BR3	1665	11610	2263	35487	27700	217	10580	2237	25681	2355	5387	378	1866	6402	2532	2169	2897	2403	2706	3738	5991	111633	6941	9889	38312	590	7361	8366	935	4925	6944	1783	21280	11062	921	426	1831	1966
Control_BR4	1431	8858	2334	36711	28843	183	10250	2498	28621	3207	4820	367	2147	13911	2725	2792	2680	2853	1789	7327	13322	35129	8085	10972	82262	355	5809	10178	776	6219	5623	1484	25715	12377	1297	309	2301	2633
Betatide_0.5 µM_BR1	1188	9555	2271	33641	26893	215	8452	2808	25999	1983	4891	425	1094	8908	2600	2376	2516	2742	2067	5981	8874	28930	7914	10754	84673	264	5068	9720	722	6094	5157	1393	25051	14977	1683	381	2658	2858
Betatide_0.5 µM_BR2	1545	10412	2617	39177	37360	296	12263	3033	33724	3416	5445	524	2390	16982	3433	3538	3297	3563	2270	10592	18826	41832	9404	11606	100078	375	6769	13584	945	7777	6418	1728	32233	15542	1509	416	2593	3305
Betatide_0.5 µM_BR3	1517	11795	2743	39400	36924	213	14819	3591	36188	3544	7120	427	2671	10233	2253	2787	2813	3137	2626	5244	9561	56621	10783	14914	94028	520	7127	16215	1164	8238	7790	2408	33172	15534	1321	426	2596	3251
Betatide_0.5 µM_BR4	1490	9933	2408	38299	31579	202	11870	2870	32697	3977	5339	516	2628	19882	3558	3481	3274	4011	2316	8812	16813	35584	9357	12637	86844	390	6653	10934	760	6096	7300	1666	28963	14219	1360	332	2156	2888
Betatide_1 µM_BR1	2262	14602	3334	47755	43564	523	11601	4312	39414	4377	7664	883	4629	29943	6718	6613	3943	5661	3005	18944	35662	42856	18411	15454	113166	563	9679	12703	995	6830	6539	2091	34833	17762	2151	520	2705	3413
Betatide_1 µM_BR2	1789	11343	2961	44988	30432	283	12972	3777	40803	7293	7170	716	3021	28310	5093	4464	3998	4781	2936	13684	25318	53031	21363	13600	113406	777	15384	8497	522	3823	2639	1094	18316	10908	2542	527	1894	2426
Betatide_1 µM_BR3	1297	9805	1328	21902	19914	167	10308	2639	27519	2731	4110	390	1961	8554	1675	1402	2426	2515	1950	2808	4607	34555	8314	12887	75144	653	7048	7522	1041	4636	3559	1545	20151	11277	1458	367	1988	2363
Betatide_1 µM_BR4	1568	10591	1573	21155	27028	320	7671	3480	24543	5057	10835	737	2659	29351	4309	4436	2833	3788	2396	7615	14371	28186	8736	12214	67175	520	6350	7468	850	4933	3912	1474	22370	12487	1265	345	1822	2497
JK-274_5 µM_BR1	1272	11129	1436	24615	19301	162	9792	2751	29038	2279	7656	394	1321	5559	1592	1248	2585	2322	1931	2353	3198	31258	7172	11214	75058	522	7267	7094	746	4278	2898	1247	16595	11637	1763	446	2042	2266
JK-274_5 µM_BR2	1099	8434	1212	20064	21585	166	9264	2611	25948	2597	4520	429	1787	10060	2005	1585	2293	2620	1742	3530	5546	31186	7168	9960	66501	422	6219	6382	793	4838	3353	1319	20909	12908	1405	364	1947	2467
JK-274_5 µM_BR3	2290	16669	3851	41442	46638	718	11920	5094	38998	7873	10320	1161	15217	65385	7157	9247	4393	6830	3792	19678	44292	41923	23842	15936	119353	754	11442	1489	1043	6258	7237	2132	32150	16621	1856	431	2251	3049
JK-274_5 µM_BR4	1791	9846	2445	37083	30987	358	6916	3093	22388	4193	5623	803	1994	34546	4889	5308	2886	3423	2661	10540	19623	28018	8287	11979	67776	439	5493	7531	737	5088	3974	1509	22443	12578	1298	294	1976	2557
JK-274_7.5 µM_BR1	1250	9687	1282	19422	21385	178	9606	2768	26304	2939	4935	475	1878	9945	2120	2418	2556	2693	1860	3535	4972	32842	8072	11956	70149	518	6773	11052	967	5179	3957	1549	21736	13178	1529	409	1878	2461
JK-274_7.5 µM_BR2	1561	17104	1710	24909	25109	174	12587	3382	30316	3579	8956	442	3162	9037	1728	1482	2761	2482	3455	1566	2505	19746	12944	21448	80521	1431	7738	12618	2901	5702	8809	3807	21145	14098	1319	461	1451	2656
JK-274_7.5 µM_BR3	2280	13671	2010	28734	37651	439	12784	5541	34785	9109	14967	983	7960	32411	5300	5421	4175	4230	3447	7374	12501	36334	12938	17690	95673	904	9531	1540	1530	6798	6045	2385	30822	16617	1513	525	2071	3226
JK-274_7.5 µM_BR4	1467	10459	1496	22007	27745	227	10179	3708	30099	6222	6747	728	3208	22717	3851	3697	3437	3687	3105	5393	9112	27997	18927	15815	73559	784	7727	9402	1207	5721	5460	2159	24354	15106	1356	418	1795	2770
Betatide 0.5 µM + JK-274_5 µM_BR1	1022	7973	1338	20613	17402	141	8689	2386	23395	2025	4243	369	1457	9282	1889	1533	2048	2396	1697	3160	4594	26558	7861	10653	68093	373	5965	7692	704	4476	3628	1278	19549	13637	1484	364	1698	2332
Betatide 0.5 µM + JK-274_5 µM_BR2	1851	12384	2042	25826	34270	534	11068	6159	30504	5772	7379	970	8595	46363	4156	5725	3662	4316	3708	9502	16263	27663	12535	14830	86320	651	8341	9788	1091	7178	5291	1968	27090	17256	1409	416	1970	3174
Betatide 0.5 µM + JK-274_5 µM_BR3	1627	11504	1847	25392	22073	262	11537	3406	31149	4117	5919	625	3064	15658	2742	2491	2982	3084	3474	2677	4209	25450	10717	16584	76188	891	6764	9498	1748	5542	5839	2671	21578	13945	1289	363	1858	2612
Betatide 0.5 µM + JK-274_5 µM_BR4	1572	8999	1804	21851	21883	365	8944	3973	27542	5012	5870	835	2786	34230	4534	5015	3019	3984	3229	7892	13284	27321	9407	12092	72116	628	7213	8346	900	5640	4272	1597	24382	14480	1355	349	1941	2821
