# Supplementary material for: Activation of multiple stress responses in Staphylococcus aureus substantially lowers the minimal inhibitory concentration when combining two novel antibiotic drug candidates
Source: Front Microbiol. 2023 Sep 25;14:1260120. doi: 10.3389/fmicb.2023.1260120 (PMC10564113; doi:10.3389/fmicb.2023.1260120)
Supplement: Supplementary file 1 [file Data_Sheet_1.zip › Table S4.XLSX]

## Sheet: 10 min
Significant: A score of 0.25 on the two-sided Wilcoxon signed rank test and and log2FC above/below 0.14/-0.14 (10% change).
BTP-001 (0.5 µM)						BTP-001 (1 µM)						JK274 (5 µM)						BTP-001 (0.5 µM) + JK274 (5µM)
Gene name	Uniprot	P-value	Log2FC	Wilcox		Gene name	Uniprot	P-value	Log2FC	Wilcox		Gene name	Uniprot	P-value	Log2FC	Wilcox		Gene name	Uniprot	P-value	Log2FC	Wilcox
ftsA	O07325	0.00102005	-3.48	0.25		ftsA	O07325	8.81803e-06	-4.6	0.25		SAOUHSC_02239	Q2FWP2	0.00164771	-1.27	0.25		ftsA	O07325	0.000182148	-3.27	0.25
SAOUHSC_01376	Q2FYQ9	0.0116459	-1.31	0.25		SAOUHSC_01376	Q2FYQ9	0.00225399	-2.03	0.25		SAOUHSC_02150	Q2FWX1	0.200725	-1.12	0.25		SAOUHSC_00044	Q2G1Q8	0.399054	-0.988	0.25
SAOUHSC_02947	Q2FUZ8	0.111404	-0.651	0.25		SAOUHSC_01698	Q2FXY2	0.000321015	-1.62	0.25		SAOUHSC_02130	Q2G2R6	0.0171849	-1	0.25		SAOUHSC_01376	Q2FYQ9	0.0142496	-0.926	0.25
nusB	Q2FY45	0.357772	-0.648	0.25		pcrA	Q53727	9.08773e-06	-1.44	0.25		SAOUHSC_02831	Q2FVA2	0.13505	-0.964	0.25		SAOUHSC_01477	Q2G257	0.0233855	-0.864	0.25
SAOUHSC_02239	Q2FWP2	0.140884	-0.642	0.25		SAOUHSC_01870	Q2FXH7	0.00354629	-1.42	0.25		pxpA	Q2FXX2	0.147289	-0.954	0.25		sceD	Q2FWF8	0.00421318	-0.862	0.25
SAOUHSC_02820	Q2FVB4	0.148929	-0.631	0.25		mnmE	Q2FUQ2	0.0220233	-1.15	0.25		chdC	Q2G0J1	0.00356602	-0.93	0.25		SAOUHSC_01729	Q2FXV2	0.0286988	-0.86	0.25
SAOUHSC_02130	Q2G2R6	0.00292905	-0.623	0.25		rex	Q2FWL6	0.0548535	-1.06	0.25		pth	Q2G0R9	0.0753471	-0.882	0.25		SAOUHSC_01105	Q2FZC7	0.000578447	-0.851	0.25
SAOUHSC_01861	Q2FXI5	0.0360931	-0.577	0.25		rpmI	Q2FXQ0	0.00679207	-0.996	0.25		SAOUHSC_01855	Q2G247	0.00585587	-0.877	0.25		SAOUHSC_01855	Q2G247	0.00148886	-0.748	0.25
SAOUHSC_01323	Q2FYV1	0.0744966	-0.547	0.25		polA	Q2FXN9	0.000230381	-0.985	0.25		sceD	Q2FWF8	0.00845337	-0.815	0.25		rplT	Q2FXQ1	0.0269671	-0.748	0.25
SAOUHSC_02737	Q2FVH5	0.0115109	-0.545	0.25		SAOUHSC_00044	Q2G1Q8	0.453351	-0.92	0.25		SAOUHSC_01443	Q2FYJ7	0.0449709	-0.751	0.25		SAOUHSC_01698	Q2FXY2	0.0328734	-0.726	0.25
SAOUHSC_00659	Q2G0E7	0.140348	-0.514	0.25		SAOUHSC_00951	Q2FZP9	0.0527283	-0.889	0.25		SAOUHSC_01710	Q2FXX0	0.0421014	-0.732	0.25		SAOUHSC_00279	Q2G174	0.0128976	-0.725	0.25
SAOUHSC_02444	Q2FW63	0.0466679	-0.498	0.25		SAOUHSC_01815	Q2FXM0	0.056327	-0.873	0.25		SAOUHSC_01899	Q2FXF0	0.0354593	-0.716	0.25		SAOUHSC_01624	Q2FY42	0.0699607	-0.719	0.25
SAOUHSC_01258	Q2FZ13	0.0236322	-0.457	0.25		sdrD	Q2G0L4	0.0936004	-0.86	0.25		SAOUHSC_01694	Q2G2A0	0.0446291	-0.712	0.25		SAOUHSC_00096	Q2G263	0.003815	-0.689	0.25
mnmE	Q2FUQ2	0.0796366	-0.455	0.25		nreB	Q2FVM6	0.0385442	-0.837	0.25		SAOUHSC_00755	Q2G066	0.000926019	-0.675	0.25		rpmI	Q2FXQ0	0.0268416	-0.685	0.25
SAOUHSC_02831	Q2FVA2	0.0208612	-0.452	0.25		rplB	P60430	0.0028486	-0.812	0.25		SAOUHSC_01105	Q2FZC7	0.0172843	-0.655	0.25		SAOUHSC_00362	Q2G0Z9	0.0181724	-0.678	0.25
SAOUHSC_01870	Q2FXH7	0.063405	-0.441	0.25		ssaA2	Q2G2J2	0.00682209	-0.793	0.25		plsY	Q2FYS6	0.0608605	-0.653	0.25		mnhG1	Q2G2H9	0.0525671	-0.676	0.25
SAOUHSC_00121	Q2G1K1	0.197562	-0.441	0.25		rpsL	P0A0H0	0.0056973	-0.784	0.25		rsmG	Q2FUQ4	0.00162058	-0.642	0.25		SAOUHSC_01799	Q2FXN7	0.000939447	-0.632	0.25
glcT	Q2G2N4	0.0229265	-0.433	0.25		SAOUHSC_01861	Q2FXI5	0.0524452	-0.773	0.25		SAOUHSC_01624	Q2FY42	0.0606822	-0.638	0.25		menA	Q2FZM0	0.186273	-0.628	0.25
SAOUHSC_02660	Q2FVP2	0.0119417	-0.42	0.25		rpmG1	Q2FYU6	0.161877	-0.768	0.25		SAOUHSC_00669	Q2G0D6	0.0649403	-0.638	0.25		SAOUHSC_01870	Q2FXH7	0.0132576	-0.622	0.25
SAOUHSC_02523	Q2FVZ7	0.0493114	-0.418	0.25		SAOUHSC_01098	Q2FZD4	0.00649614	-0.742	0.25		SAOUHSC_00902	Q2FZT8	0.01331	-0.626	0.25		rpmB	Q2FZ60	0.0345591	-0.616	0.25
SAOUHSC_02739	Q2FVH3	0.242919	-0.418	0.25		SAOUHSC_01701	Q2FXX9	0.00135715	-0.727	0.25		SAOUHSC_01913	Q2G2V5	0.0140603	-0.623	0.25		pth	Q2G0R9	0.0951686	-0.585	0.25
SAOUHSC_02787	Q2FVC6	0.22593	-0.41	0.25		glcT	Q2G2N4	0.0196203	-0.719	0.25		SAOUHSC_00412	Q2G0W2	0.0130833	-0.616	0.25		SAOUHSC_00710	Q2G2U0	0.0356423	-0.562	0.25
SAOUHSC_00945	Q2FZQ5	0.0752106	-0.404	0.25		sceD	Q2FWF8	0.0216524	-0.7	0.25		ybeY	Q2FY02	0.0740489	-0.597	0.25		SAOUHSC_01899	Q2FXF0	0.110359	-0.541	0.25
SAOUHSC_01477	Q2G257	0.129147	-0.4	0.25		SAOUHSC_01899	Q2FXF0	0.0100536	-0.698	0.25		hisA	Q2FUU2	0.0649653	-0.575	0.25		SAOUHSC_02698	Q2FVL3	0.00139965	-0.534	0.25
SAOUHSC_01866	Q2FXI1	0.00918064	-0.398	0.25		rplW	Q2FW08	0.00350467	-0.643	0.25		cinA	Q2FZ10	0.0237376	-0.566	0.25		rsfS	Q2G298	0.0372562	-0.525	0.25
SAOUHSC_02274	Q2FWL5	0.0110298	-0.396	0.25		SAOUHSC_02660	Q2FVP2	0.00192884	-0.641	0.25		SAOUHSC_02648	Q2FVQ4	0.180685	-0.565	0.25		ssaA2	Q2G2J2	0.0301374	-0.523	0.25
pcrA	Q53727	0.0694013	-0.395	0.25		rpsD	Q2FXK6	0.00451458	-0.612	0.25		SAOUHSC_00651	Q2G2E2	0.19462	-0.557	0.25		nrdR	Q2FXP3	0.236913	-0.521	0.25
SAOUHSC_01694	Q2G2A0	0.303046	-0.392	0.25		SAOUHSC_00513	Q2G2M3	0.0102869	-0.604	0.25		SAOUHSC_01324	Q2FYV0	0.0786007	-0.555	0.25		SAOUHSC_02697	Q2FVL4	0.108304	-0.521	0.25
sceD	Q2FWF8	0.0833749	-0.391	0.25		SAOUHSC_02739	Q2FVH3	0.00273414	-0.586	0.25		SAOUHSC_00556	Q2G0K4	0.00750219	-0.554	0.25		cinA	Q2FZ10	0.0634623	-0.51	0.25
murT	Q2FWZ9	0.0684812	-0.39	0.25		coaBC	Q2G268	0.0113207	-0.583	0.25		SAOUHSC_01675	Q2FY00	0.0582363	-0.546	0.25		SAOUHSC_01710	Q2FXX0	0.0559281	-0.507	0.25
SAOUHSC_01766	Q2FXR9	0.0859391	-0.387	0.25		SAOUHSC_01665	Q2FY09	0.00162425	-0.574	0.25		SAOUHSC_01436	Q2FYK4	0.129473	-0.545	0.25		sdrD	Q2G0L4	0.205594	-0.504	0.25
SAOUHSC_00357	Q2G104	0.137663	-0.387	0.25		SAOUHSC_02519	Q2FW01	0.0247609	-0.57	0.25		acpS	Q9ZAH6	0.123522	-0.545	0.25		SAOUHSC_02523	Q2FVZ7	0.0227202	-0.497	0.25
SAOUHSC_00788	Q2G038	0.0253102	-0.384	0.25		SAOUHSC_02621	Q2FVS1	0.052161	-0.569	0.25		SAOUHSC_01433	Q2FYK7	0.0935337	-0.534	0.25		SAOUHSC_02660	Q2FVP2	0.0184576	-0.488	0.25
ssaA2	Q2G2J2	0.10941	-0.381	0.25		SAOUHSC_02737	Q2FVH5	0.0351128	-0.565	0.25		SAOUHSC_02308	Q2FWI3	0.00821887	-0.521	0.25		SAOUHSC_00085	Q2G1M2	0.00921235	-0.485	0.25
rplB	P60430	0.028572	-0.367	0.25		SAOUHSC_01913	Q2G2V5	0.00411172	-0.564	0.25		SAOUHSC_00833	Q2G001	0.329421	-0.513	0.25		SAOUHSC_00755	Q2G066	0.0073105	-0.482	0.25
SAOUHSC_01412	Q2G2J9	0.0474929	-0.366	0.25		SAOUHSC_01576	Q2FY88	0.0155535	-0.56	0.25		SAOUHSC_00324	Q2G132	0.165142	-0.508	0.25		nfrA	Q2G0Z5	0.0736727	-0.469	0.25
SAOUHSC_00579	Q2G0I6	0.0711271	-0.363	0.25		SAOUHSC_02298	Q2FWJ4	0.282548	-0.559	0.25		dltD	Q2FZW3	0.151389	-0.48	0.25		SAOUHSC_02689	Q2G1U9	0.362831	-0.465	0.25
rpsS	Q2FW10	0.0478516	-0.352	0.25		SAOUHSC_00179	Q2G1E6	0.0844921	-0.559	0.25		SAOUHSC_01264	Q2FZ07	0.0367318	-0.48	0.25		SAOUHSC_02307	Q2FWI4	0.0762367	-0.464	0.25
SAOUHSC_02954	Q2FUZ1	0.0378886	-0.347	0.25		isaA	Q2FV52	0.0792833	-0.545	0.25		hemA	Q2FXQ9	0.0556791	-0.478	0.25		SAOUHSC_01837	Q2FXJ7	0.166794	-0.452	0.25
coaBC	Q2G268	0.0599039	-0.345	0.25		menA	Q2FZM0	0.0888547	-0.544	0.25		SAOUHSC_02660	Q2FVP2	0.0576881	-0.476	0.25		arcC2	Q7X2S2	0.274064	-0.446	0.25
SAOUHSC_01698	Q2FXY2	0.256909	-0.336	0.25		SAOUHSC_00945	Q2FZQ5	0.225498	-0.543	0.25		SAOUHSC_02244	Q2FWN8	0.0196804	-0.475	0.25		ftnA	Q2FWZ8	0.0262233	-0.444	0.25
SAOUHSC_00540	Q2G0M0	0.164547	-0.336	0.25		nrdI	Q2G079	0.0403943	-0.539	0.25		SAOUHSC_01027	Q2FZH7	0.0921584	-0.473	0.25		SAOUHSC_02754	Q2FVG0	0.0426551	-0.442	0.25
ilvD	Q2FWK7	0.20856	-0.331	0.25		SAOUHSC_00342	Q2G118	0.00354578	-0.536	0.25		SAOUHSC_01214	Q2FZ39	0.0469566	-0.469	0.25		odhB	Q2FYM2	0.0913763	-0.437	0.25
SAOUHSC_01889	Q2FXF9	0.0381543	-0.324	0.25		SAOUHSC_00467	Q2G0S7	0.00736581	-0.535	0.25		SAOUHSC_02768	Q2FVE6	0.289459	-0.464	0.25		SAOUHSC_00402	Q2G0X1	0.0609857	-0.436	0.25
SAOUHSC_01497	Q2FYF4	0.0887101	-0.322	0.25		topA	Q2FZ32	0.00748404	-0.529	0.25		SAOUHSC_01136	Q2FZA3	0.319244	-0.46	0.25		SAOUHSC_01324	Q2FYV0	0.00716934	-0.432	0.25
SAOUHSC_01665	Q2FY09	0.0951403	-0.322	0.25		rpsM	Q2FW30	0.0125066	-0.525	0.25		SAOUHSC_01039	Q2FZG5	0.0354653	-0.46	0.25		SAOUHSC_00121	Q2G1K1	0.0153849	-0.416	0.25
rlmN	Q2FZ66	0.0787665	-0.32	0.25		SAOUHSC_01799	Q2FXN7	0.0139847	-0.521	0.25		SAOUHSC_01592	Q2FY73	0.072633	-0.458	0.25		SAOUHSC_01657	Q2FY17	0.135088	-0.415	0.25
rpsL	P0A0H0	0.125112	-0.306	0.25		SAOUHSC_02991	Q2FUW0	0.0584995	-0.521	0.25		SAOUHSC_02779	Q2FVD4	0.0389083	-0.458	0.25		gpmI	Q2G029	0.0181594	-0.412	0.25
era	Q2FY06	0.136154	-0.303	0.25		SAOUHSC_00156	Q2G1G7	0.0411011	-0.513	0.25		sle1	Q2G0U9	0.0514575	-0.449	0.25		SAOUHSC_01338	Q2FYT7	0.0418487	-0.411	0.25
SAOUHSC_01710	Q2FXX0	0.105801	-0.299	0.25		SAOUHSC_00794	Q2G033	0.0197294	-0.499	0.25		mgt	Q93Q23	0.010452	-0.448	0.25		SAOUHSC_01436	Q2FYK4	0.155874	-0.407	0.25
SAOUHSC_01098	Q2FZD4	0.0680276	-0.298	0.25		SAOUHSC_01766	Q2FXR9	0.0115701	-0.498	0.25		SAOUHSC_00881	Q2FZV4	0.0409571	-0.446	0.25		ftsL	Q2FZ95	0.0323741	-0.404	0.25
SAOUHSC_01878	Q2FXG9	0.182654	-0.298	0.25		rsfS	Q2G298	0.00787997	-0.496	0.25		SAOUHSC_01459	Q2FYI7	0.164105	-0.439	0.25		SAOUHSC_01027	Q2FZH7	0.0371741	-0.401	0.25
rpmJ	Q2FW29	0.164211	-0.292	0.25		SAOUHSC_00690	Q2G0B5	0.0585909	-0.487	0.25		ebpS	Q2FYF1	0.0997455	-0.438	0.25		rplP	Q2FW13	0.0202457	-0.398	0.25
purN	Q2FZI7	0.163671	-0.287	0.25		rplT	Q2FXQ1	0.117691	-0.481	0.25		SAOUHSC_01787	Q2FXP8	0.179851	-0.435	0.25		rplR	Q2FW22	0.0305878	-0.396	0.25
msrA2	P0A086	0.0591494	-0.286	0.25		SAOUHSC_00122	Q2G1K0	0.0433803	-0.479	0.25		SAOUHSC_00862	Q2FZX3	0.0119391	-0.432	0.25		SAOUHSC_01098	Q2FZD4	0.0174301	-0.391	0.25
SAOUHSC_02519	Q2FW01	0.0452942	-0.284	0.25		SAOUHSC_00535	Q2G0M5	0.0633389	-0.479	0.25		moaC	Q2FVX9	0.0293807	-0.43	0.25		polA	Q2FXN9	0.124966	-0.391	0.25
SAOUHSC_02243	Q2FWN9	0.0903968	-0.281	0.25		SAOUHSC_02274	Q2FWL5	0.00761505	-0.476	0.25		ftsL	Q2FZ95	0.0184792	-0.428	0.25		SAOUHSC_00730	Q2G090	0.0681013	-0.387	0.25
SAOUHSC_00402	Q2G0X1	0.0989458	-0.28	0.25		SAOUHSC_00730	Q2G090	0.1911	-0.473	0.25		SAOUHSC_01799	Q2FXN7	0.0155301	-0.426	0.25		SAOUHSC_02465	Q2FW52	0.0668008	-0.382	0.25
SAOUHSC_00491	Q2G0Q5	0.13803	-0.278	0.25		rpoE	Q2FWD0	0.0218175	-0.466	0.25		sdrD	Q2G0L4	0.079234	-0.425	0.25		SAOUHSC_00480	Q2G0R6	0.0984404	-0.38	0.25
SAOUHSC_00794	Q2G033	0.112693	-0.274	0.25		rpsQ	Q2FW15	0.0161374	-0.465	0.25		SAOUHSC_00831	Q2G1T3	0.0573824	-0.423	0.25		rpsU	Q2FXZ7	0.109438	-0.374	0.25
SAOUHSC_01836	Q2FXJ8	0.142737	-0.273	0.25		SAOUHSC_02244	Q2FWN8	0.00995202	-0.458	0.25		SAOUHSC_01889	Q2FXF9	0.0155471	-0.421	0.25		ureG	Q2G273	0.119791	-0.372	0.25
SAOUHSC_01913	Q2G2V5	0.131823	-0.269	0.25		SAOUHSC_00307	Q2G148	0.103317	-0.456	0.25		ureD	Q2G272	0.0516042	-0.419	0.25		SAOUHSC_00513	Q2G2M3	0.0917803	-0.371	0.25
rplP	Q2FW13	0.103389	-0.266	0.25		SAOUHSC_02727	Q2FVI3	0.0725285	-0.447	0.25		SAOUHSC_00376	Q2G0Y5	0.168307	-0.419	0.25		SAOUHSC_00690	Q2G0B5	0.124549	-0.369	0.25
mutS2	Q2FZD3	0.183755	-0.264	0.25		rpsI	Q2FW39	0.0874413	-0.447	0.25		rplR	Q2FW22	0.0912772	-0.416	0.25		SAOUHSC_00540	Q2G0M0	0.0493926	-0.369	0.25
ureD	Q2G272	0.0699422	-0.263	0.25		SAOUHSC_01710	Q2FXX0	0.0224318	-0.446	0.25		SAOUHSC_00362	Q2G0Z9	0.117809	-0.41	0.25		SAOUHSC_00756	Q2G065	0.0722202	-0.367	0.25
SAOUHSC_00862	Q2FZX3	0.144451	-0.262	0.25		rplR	Q2FW22	0.0328694	-0.433	0.25		rpmI	Q2FXQ0	0.0865959	-0.406	0.25		SAOUHSC_00556	Q2G0K4	0.0514767	-0.366	0.25
SAOUHSC_01899	Q2FXF0	0.241952	-0.255	0.25		odhB	Q2FYM2	0.191185	-0.43	0.25		alr1	Q9ZAH5	0.0587771	-0.401	0.25		qoxB	Q2FZK0	0.0710563	-0.364	0.25
SAOUHSC_02364	Q2FWD5	0.190275	-0.251	0.25		SAOUHSC_00811	Q2G016	0.0191099	-0.426	0.25		SAOUHSC_01477	Q2G257	0.15747	-0.399	0.25		rplB	P60430	0.0381314	-0.359	0.25
sfnaB	Q2FW72	0.250421	-0.25	0.25		rplS	Q2FZ42	0.0222028	-0.425	0.25		SAOUHSC_02390	Q2FWA8	0.116284	-0.399	0.25		SAOUHSC_01255	Q2FZ16	0.0656449	-0.358	0.25
SAOUHSC_00755	Q2G066	0.0726933	-0.249	0.25		SAOUHSC_01258	Q2FZ13	0.0114534	-0.423	0.25		SAOUHSC_01854	Q2G245	0.0584526	-0.398	0.25		chdC	Q2G0J1	0.031673	-0.357	0.25
SAOUHSC_02754	Q2FVG0	0.137685	-0.249	0.25		SAOUHSC_00540	Q2G0M0	0.0334836	-0.422	0.25		SAOUHSC_02695	Q2FVL6	0.0307541	-0.396	0.25		SAOUHSC_02130	Q2G2R6	0.117305	-0.347	0.25
SAOUHSC_02852	Q2FV83	0.18282	-0.249	0.25		rplC	Q2FW06	0.332197	-0.422	0.25		SAOUHSC_00307	Q2G148	0.186692	-0.395	0.25		SAOUHSC_02150	Q2FWX1	0.0886567	-0.347	0.25
SAOUHSC_00637	Q2G2L2	0.146368	-0.249	0.25		SAOUHSC_01730	Q2FXV1	0.00963685	-0.42	0.25		rpmJ	Q2FW29	0.0904264	-0.391	0.25		SAOUHSC_01836	Q2FXJ8	0.0556238	-0.343	0.25
SAOUHSC_01030	Q2FZH4	0.282816	-0.247	0.25		mfd	Q2G0R8	0.0299942	-0.415	0.25		SAOUHSC_00686	Q2G0B9	0.0217168	-0.382	0.25		glcB	Q2FV87	0.0204187	-0.339	0.25
SAOUHSC_00535	Q2G0M5	0.221712	-0.238	0.25		rpsT	Q2FXY6	0.154881	-0.414	0.25		SAOUHSC_00041	Q2G1R1	0.170545	-0.382	0.25		dltD	Q2FZW3	0.198271	-0.337	0.25
SAOUHSC_01958	Q2FXA7	0.146219	-0.237	0.25		SAOUHSC_02831	Q2FVA2	0.0135115	-0.413	0.25		rpsO	Q2G2Q1	0.51662	-0.379	0.25		SAOUHSC_00344	Q2G117	0.0889657	-0.336	0.25
SAOUHSC_00958	Q2FZP2	0.135896	-0.236	0.25		SAOUHSC_02867	Q2FV69	0.0781767	-0.412	0.25		SAOUHSC_00690	Q2G0B5	0.162544	-0.378	0.25		rny	Q2FZ08	0.0566347	-0.336	0.25
SAOUHSC_00707	Q2G238	0.212193	-0.234	0.25		SAOUHSC_02239	Q2FWP2	0.0678231	-0.411	0.25		hutG	Q2FVT2	0.107399	-0.375	0.25		SAOUHSC_02308	Q2FWI3	0.0415637	-0.331	0.25
SAOUHSC_02010	Q2G2H0	0.0838811	-0.232	0.25		rpmB	Q2FZ60	0.103422	-0.411	0.25		SAOUHSC_02307	Q2FWI4	0.171857	-0.375	0.25		SAOUHSC_01895	Q2FXF4	0.102328	-0.331	0.25
murG	Q2FYL5	0.2234	-0.232	0.25		SAOUHSC_01958	Q2FXA7	0.0240969	-0.408	0.25		SAOUHSC_00342	Q2G118	0.0541452	-0.371	0.25		SAOUHSC_02093	Q2FX13	0.153073	-0.33	0.25
polA	Q2FXN9	0.145383	-0.227	0.25		SAOUHSC_02523	Q2FVZ7	0.146822	-0.407	0.25		SAOUHSC_01768	Q2FXR7	0.0825946	-0.368	0.25		SAOUHSC_03030	Q2FUS2	0.233904	-0.326	0.25
SAOUHSC_00754	Q2G067	0.0767056	-0.227	0.25		purH	Q2FZI6	0.00963825	-0.403	0.25		SAOUHSC_01791	Q2FXP5	0.329938	-0.366	0.25		SAOUHSC_00948	Q2FZQ2	0.165367	-0.326	0.25
SAOUHSC_00827	Q2G1T1	0.218241	-0.226	0.25		rpsU	Q2FXZ7	0.0634536	-0.403	0.25		gcvPB	Q2FY35	0.0709322	-0.364	0.25		SAOUHSC_01630	Q2FY36	0.27628	-0.326	0.25
SAOUHSC_00122	Q2G1K0	0.0995074	-0.225	0.25		SAOUHSC_02886	Q2FV53	0.0749082	-0.4	0.25		SAOUHSC_02626	Q2G2W6	0.487631	-0.362	0.25		pcrA	Q53727	0.0920985	-0.325	0.25
SAOUHSC_01752	Q2FXT2	0.162415	-0.219	0.25		lipA	Q2FUU5	0.148544	-0.398	0.25		SAOUHSC_01153	Q2FZ87	0.052928	-0.362	0.25		essB	Q2G185	0.18061	-0.322	0.25
purK	Q2FZJ4	0.219664	-0.217	0.25		SAOUHSC_01645	Q2FY28	0.0370715	-0.397	0.25		SAOUHSC_00754	Q2G067	0.0231737	-0.361	0.25		murB	Q2G069	0.0959312	-0.318	0.25
rplR	Q2FW22	0.180501	-0.211	0.25		rplD	Q2FW07	0.0425073	-0.394	0.25		SAOUHSC_00793	Q2G034	0.170574	-0.361	0.25		kdpE	Q2FWH6	0.0256737	-0.314	0.25
arlR	Q9KJN4	0.224161	-0.21	0.25		SAOUHSC_01136	Q2FZA3	0.236966	-0.393	0.25		rpmB	Q2FZ60	0.250446	-0.355	0.25		nusB	Q2FY45	0.190794	-0.314	0.25
rpsC	Q2FW12	0.126552	-0.209	0.25		rny	Q2FZ08	0.0497598	-0.391	0.25		SAOUHSC_02139	Q2FWY2	0.225483	-0.355	0.25		atpH	Q2FWE7	0.0317107	-0.314	0.25
SAOUHSC_02244	Q2FWN8	0.105665	-0.207	0.25		recA	Q2FZ09	0.0148597	-0.384	0.25		SAOUHSC_02698	Q2FVL3	0.101023	-0.352	0.25		prs	Q2G0S2	0.157677	-0.309	0.25
SAOUHSC_02828	Q2FVA5	0.209888	-0.207	0.25		SAOUHSC_02779	Q2FVD4	0.202086	-0.382	0.25		nreC	Q2FVM7	0.0925436	-0.351	0.25		walK	Q2G2U4	0.156774	-0.307	0.25
rlmH	Q2G252	0.231084	-0.206	0.25		SAOUHSC_00710	Q2G2U0	0.02172	-0.381	0.25		dnaJ	Q2FXZ3	0.12317	-0.348	0.25		SAOUHSC_00578	Q2G0I7	0.135026	-0.307	0.25
SAOUHSC_02357	Q2FWE2	0.214441	-0.205	0.25		betA	Q2FV11	0.0374379	-0.376	0.25		SAOUHSC_02010	Q2G2H0	0.0388982	-0.345	0.25		SAOUHSC_01459	Q2FYI7	0.237116	-0.305	0.25
SAOUHSC_00547	Q2G0L3	0.194685	-0.204	0.25		SAOUHSC_01477	Q2G257	0.0687884	-0.375	0.25		SAOUHSC_01338	Q2FYT7	0.0693452	-0.343	0.25		rsbW	Q2FWJ3	0.0200069	-0.305	0.25
SAOUHSC_01888	Q2FXG0	0.207412	-0.204	0.25		ptpA	Q2FX12	0.0296338	-0.375	0.25		SAOUHSC_00542	Q2G0L8	0.196381	-0.343	0.25		SAOUHSC_00407	Q2G0W7	0.0828317	-0.3	0.25
SAOUHSC_00342	Q2G118	0.141058	-0.195	0.25		mazE	Q2FWI7	0.194865	-0.372	0.25		pfkA	Q2FXM8	0.181032	-0.343	0.25		SAOUHSC_01592	Q2FY73	0.119772	-0.298	0.25
pyrR	Q2FZ77	0.144795	-0.194	0.25		trhO	Q2FUS7	0.0284415	-0.366	0.25		SAOUHSC_01317	Q2FYV7	0.206792	-0.338	0.25		SAOUHSC_00284	Q2G170	0.33518	-0.296	0.25
guaB	Q2G0Y7	0.248632	-0.194	0.25		rnr	Q2G024	0.0326908	-0.353	0.25		SAOUHSC_00211	Q2G217	0.0534742	-0.337	0.25		SAOUHSC_00951	Q2FZP9	0.144898	-0.294	0.25
SAOUHSC_01980	Q2FX97	0.169653	-0.193	0.25		SAOUHSC_01050	Q2G2G6	0.0610176	-0.344	0.25		SAOUHSC_01958	Q2FXA7	0.117575	-0.331	0.25		SAOUHSC_00663	Q2G0E2	0.209028	-0.294	0.25
SAOUHSC_02654	Q2FVP8	0.20151	-0.191	0.25		hutG	Q2FVT2	0.155954	-0.338	0.25		SAOUHSC_00808	Q2G019	0.0972285	-0.326	0.25		ezrA	Q2FXK8	0.0507575	-0.293	0.25
SAOUHSC_00204	Q2G2P2	0.319489	-0.189	0.25		SAOUHSC_00754	Q2G067	0.0189719	-0.338	0.25		truB	Q2G2Q3	0.109942	-0.324	0.25		SAOUHSC_02908	Q2FV31	0.0611415	-0.293	0.25
deoB	Q2G227	0.241921	-0.188	0.25		ilvD	Q2FWK7	0.161088	-0.334	0.25		SAOUHSC_02155	Q2FWW6	0.0829493	-0.321	0.25		SAOUHSC_02597	Q2FVU4	0.179624	-0.287	0.25
SAOUHSC_00779	Q2G047	0.204324	-0.187	0.25		rpmJ	Q2FW29	0.187224	-0.331	0.25		guaC	Q2FYU4	0.0725073	-0.319	0.25		SAOUHSC_00661	Q2G0E5	0.148713	-0.287	0.25
SAOUHSC_02695	Q2FVL6	0.260884	-0.187	0.25		rpmD	P0A0G2	0.181425	-0.331	0.25		SAOUHSC_01467	Q2FYI0	0.0661466	-0.318	0.25		argS	Q2G0F8	0.122102	-0.286	0.25
SAOUHSC_00296	Q2G159	0.146609	-0.184	0.25		asd	Q2FYP0	0.055293	-0.33	0.25		SAOUHSC_02995	Q2FUV6	0.168025	-0.315	0.25		SAOUHSC_01913	Q2G2V5	0.129312	-0.285	0.25
SAOUHSC_02574	Q2G1W0	0.21524	-0.183	0.25		SAOUHSC_01933	Q2FXD0	0.0495687	-0.33	0.25		SAOUHSC_02274	Q2FWL5	0.11138	-0.313	0.25		SAOUHSC_00122	Q2G1K0	0.0860371	-0.285	0.25
rsmG	Q2FUQ4	0.133572	-0.182	0.25		nusB	Q2FY45	0.265579	-0.327	0.25		qoxB	Q2FZK0	0.15194	-0.313	0.25		SAOUHSC_01433	Q2FYK7	0.0893527	-0.282	0.25
pheS	Q2FZD9	0.356871	-0.182	0.25		rpsR	Q2G111	0.0265896	-0.32	0.25		nfo	Q2FY16	0.0619376	-0.312	0.25		SAOUHSC_00610	Q2G0F9	0.121819	-0.282	0.25
SAOUHSC_00873	Q2FZW2	0.193841	-0.18	0.25		SAOUHSC_00175	Q2G1F0	0.352731	-0.318	0.25		SAOUHSC_00850	Q2FZY4	0.177657	-0.312	0.25		dacA	Q2FW92	0.0559258	-0.281	0.25
mqo,1	Q2FVQ5	0.238211	-0.179	0.25		topB	Q2FW03	0.0557497	-0.314	0.25		ssaA2	Q2G2J2	0.240377	-0.31	0.25		esaA	Q2G188	0.295967	-0.277	0.25
SAOUHSC_02556	Q2FVW7	0.196041	-0.176	0.25		secA1	O06446	0.0589978	-0.313	0.25		SAOUHSC_01870	Q2FXH7	0.259527	-0.306	0.25		SAOUHSC_00228	Q2G1B7	0.0685849	-0.277	0.25
SAOUHSC_00211	Q2G217	0.329035	-0.175	0.25		rplO	P0A0F8	0.0855814	-0.311	0.25		SAOUHSC_02364	Q2FWD5	0.110266	-0.304	0.25		rpsM	Q2FW30	0.0827472	-0.276	0.25
isdI	Q2G1J2	0.257465	-0.173	0.25		mutS2	Q2FZD3	0.0602763	-0.308	0.25		SAOUHSC_01692	Q2G2A1	0.132825	-0.301	0.25		trhO	Q2FUS7	0.069763	-0.27	0.25
SAOUHSC_01833	Q2FXK1	0.186403	-0.172	0.25		SAOUHSC_00958	Q2FZP2	0.0660166	-0.307	0.25		SAOUHSC_00336	Q2G124	0.142237	-0.295	0.25		nreC	Q2FVM7	0.0963661	-0.269	0.25
asd	Q2FYP0	0.236694	-0.171	0.25		SAOUHSC_02574	Q2G1W0	0.130675	-0.303	0.25		rplO	P0A0F8	0.115429	-0.293	0.25		SAOUHSC_00633	Q2G2E0	0.118062	-0.268	0.25
coaE	Q2FXP1	0.201526	-0.17	0.25		SAOUHSC_00579	Q2G0I6	0.143721	-0.302	0.25		SAOUHSC_00285	Q2G168	0.116834	-0.289	0.25		nfo	Q2FY16	0.0982769	-0.267	0.25
recA	Q2FZ09	0.304454	-0.169	0.25		SAOUHSC_01414	Q2G2J7	0.060056	-0.301	0.25		msrA2	P0A086	0.079037	-0.288	0.25		SAOUHSC_02831	Q2FVA2	0.0756299	-0.265	0.25
hutG	Q2FVT2	0.429087	-0.168	0.25		dnaA	Q2G2H5	0.0459925	-0.296	0.25		SAOUHSC_00743	Q2G077	0.291392	-0.285	0.25		SAOUHSC_02274	Q2FWL5	0.0673761	-0.259	0.25
ptpA	Q2FX12	0.17013	-0.166	0.25		def	Q2FZG6	0.0419941	-0.291	0.25		SAOUHSC_00958	Q2FZP2	0.123451	-0.283	0.25		metK	Q2G1W4	0.0593327	-0.259	0.25
purM	Q2FZI8	0.216046	-0.166	0.25		purK	Q2FZJ4	0.0713909	-0.287	0.25		proC	Q2FY68	0.128079	-0.283	0.25		coaD	Q2FZF5	0.0665418	-0.255	0.25
nrdR	Q2FXP3	0.577695	-0.162	0.25		SAOUHSC_00398	Q2G0X5	0.084332	-0.287	0.25		SAOUHSC_01028	Q2FZH6	0.223069	-0.283	0.25		SAOUHSC_01060	Q2G1Y9	0.0744518	-0.254	0.25
SAOUHSC_00180	Q2G1E5	0.3287	-0.159	0.25		SAOUHSC_01857	Q2FXI9	0.0772488	-0.287	0.25		murB	Q2G069	0.114517	-0.283	0.25		SAOUHSC_02010	Q2G2H0	0.0648684	-0.25	0.25
crtM	Q2FV59	0.421448	-0.154	0.25		obg	Q2FXT1	0.0301183	-0.286	0.25		SAOUHSC_00371	Q2G0Z0	0.271546	-0.282	0.25		SAOUHSC_00881	Q2FZV4	0.125089	-0.249	0.25
SAOUHSC_00982	Q2FZL8	0.280405	-0.154	0.25		rpoZ	Q2G1T9	0.0634637	-0.284	0.25		SAOUHSC_00482	Q2G0R4	0.101716	-0.282	0.25		lytR	P60611	0.173825	-0.248	0.25
SAOUHSC_00675	Q2G0D0	0.280543	-0.153	0.25		radA	Q2G243	0.0596436	-0.28	0.25		SAOUHSC_00738	Q2G082	0.127579	-0.28	0.25		ald2	Q2FXL7	0.0989156	-0.247	0.25
SAOUHSC_02689	Q2G1U9	0.69969	-0.152	0.25		pyrC	Q2FZ74	0.0449549	-0.277	0.25		SAOUHSC_02908	Q2FV31	0.0812753	-0.279	0.25		SAOUHSC_01336	Q2FYT9	0.0477111	-0.245	0.25
glpK	Q2FYZ5	0.332813	-0.149	0.25		SAOUHSC_00550	Q2G0L0	0.0565223	-0.277	0.25		topB	Q2FW03	0.130869	-0.278	0.25		cshB	Q2FY15	0.133752	-0.243	0.25
murF	Q2FWH4	0.380737	-0.147	0.25		mqo	Q2FV16	0.0588525	-0.277	0.25		SAOUHSC_02097	Q2FX10	0.0974994	-0.278	0.25		SAOUHSC_00732	Q2G088	0.152946	-0.242	0.25
SAOUHSC_01675	Q2FY00	0.537153	-0.146	0.25		rnz	Q2FY67	0.15526	-0.272	0.25		SAOUHSC_01825	Q2FXL0	0.163392	-0.278	0.25		SAOUHSC_00909	Q2FZT1	0.0878954	-0.242	0.25
moaC	Q2FVX9	0.240885	-0.146	0.25		SAOUHSC_02844	Q2FV90	0.0716214	-0.266	0.25		SAOUHSC_01354	Q2G2N5	0.103495	-0.277	0.25		SAOUHSC_00119	Q2G1K3	0.080561	-0.241	0.25
SAOUHSC_02139	Q2FWY2	0.62633	-0.146	0.25		SAOUHSC_02980	Q2G220	0.0867385	-0.264	0.25		SAOUHSC_01980	Q2FX97	0.128731	-0.276	0.25		SAOUHSC_00686	Q2G0B9	0.0774265	-0.239	0.25
femB	Q2FYR1	0.359417	-0.144	0.25		SAOUHSC_01630	Q2FY36	0.384784	-0.261	0.25		pstS	Q2FYP6	0.128501	-0.276	0.25		SAOUHSC_00041	Q2G1R1	0.203935	-0.237	0.25
SAOUHSC_01933	Q2FXD0	0.223871	-0.144	0.25		SAOUHSC_00862	Q2FZX3	0.132778	-0.26	0.25		SAOUHSC_01782	Q2FXQ3	0.129885	-0.275	0.25		SAOUHSC_01766	Q2FXR9	0.213265	-0.237	0.25
trhO	Q2FUS7	0.292662	-0.143	0.25		coaE	Q2FXP1	0.0556315	-0.258	0.25		purC	Q2FZJ3	0.159694	-0.275	0.25		purE	Q2FZJ5	0.447872	-0.236	0.25
mcsB	Q2G0P6	0.25353	-0.143	0.25		murT	Q2FWZ9	0.15583	-0.256	0.25		SAOUHSC_01061	Q2G1Y7	0.0628447	-0.274	0.25		SAOUHSC_00324	Q2G132	0.203639	-0.235	0.25
SAOUHSC_00336	Q2G124	0.335876	-0.141	0.25		ebpS	Q2FYF1	0.21335	-0.255	0.25		walK	Q2G2U4	0.0988895	-0.272	0.25		SAOUHSC_01958	Q2FXA7	0.109692	-0.234	0.25
xpt	Q2G0Y9	0.338208	-0.141	0.25		SAOUHSC_00018	Q2G1S4	0.0784687	-0.255	0.25		SAOUHSC_01895	Q2FXF4	0.154159	-0.269	0.25		SAOUHSC_01467	Q2FYI0	0.0649283	-0.232	0.25
SAOUHSC_00647	Q2G2E5	0.716566	0.14	0.25		nfo	Q2FY16	0.121125	-0.253	0.25		SAOUHSC_00466	Q2G0S8	0.217597	-0.268	0.25		SAOUHSC_00675	Q2G0D0	0.111067	-0.232	0.25
SAOUHSC_02468	Q2FW49	0.388318	0.141	0.25		femA	Q2FYR2	0.0783991	-0.252	0.25		SAOUHSC_02423	Q2FW81	0.0553963	-0.265	0.25		SAOUHSC_01214	Q2FZ39	0.0700143	-0.229	0.25
SAOUHSC_00060	Q2G1P4	0.422906	0.143	0.25		rpsC	Q2FW12	0.064867	-0.251	0.25		SAOUHSC_02690	Q2G1U8	0.119304	-0.263	0.25		purK	Q2FZJ4	0.232032	-0.225	0.25
SAOUHSC_01660	Q2FY14	0.741446	0.143	0.25		SAOUHSC_02541	Q2FVY1	0.208203	-0.248	0.25		SAOUHSC_02467	Q2FW50	0.0929132	-0.262	0.25		SAOUHSC_01354	Q2G2N5	0.170088	-0.225	0.25
SAOUHSC_02073	Q2FX32	0.379288	0.144	0.25		SAOUHSC_00830	Q2G1T4	0.0959527	-0.246	0.25		SAOUHSC_01812	Q2FXM3	0.332993	-0.262	0.25		lipA,1	Q2FZX4	0.219489	-0.224	0.25
accD	Q2FXM6	0.249114	0.144	0.25		SAOUHSC_01593	Q2FY72	0.264324	-0.246	0.25		argS	Q2G0F8	0.175792	-0.261	0.25		SAOUHSC_00902	Q2FZT8	0.254291	-0.222	0.25
walR	Q2G2U6	0.209612	0.146	0.25		rplP	Q2FW13	0.12	-0.244	0.25		SAOUHSC_01877	Q2FXH0	0.215751	-0.261	0.25		rpsI	Q2FW39	0.518101	-0.222	0.25
greA	Q2FXW7	0.258045	0.148	0.25		argG	Q2FZU1	0.29781	-0.235	0.25		SAOUHSC_02594	Q2FVU7	0.111157	-0.259	0.25		nnrD	Q2G2P8	0.106423	-0.222	0.25
SAOUHSC_02269	Q2FWM0	0.268188	0.149	0.25		sigA	P0A0J0	0.104532	-0.234	0.25		SAOUHSC_00633	Q2G2E0	0.0961951	-0.259	0.25		SAOUHSC_00874	Q2FZW1	0.170531	-0.22	0.25
SAOUHSC_02849	Q2FV86	0.298122	0.151	0.25		SAOUHSC_01889	Q2FXF9	0.109176	-0.232	0.25		SAOUHSC_00115	Q2G1K7	0.0979408	-0.256	0.25		tarI	Q2G1C0	0.21881	-0.218	0.25
clpL	Q2FV74	0.241268	0.152	0.25		ugtP	Q2FZP7	0.135998	-0.232	0.25		gcvPA	Q2FY34	0.197838	-0.253	0.25		SAOUHSC_00118	Q2G1K4	0.11516	-0.214	0.25
hutI	Q2FVT6	0.292179	0.152	0.25		SAOUHSC_01855	Q2G247	0.160964	-0.232	0.25		bipA	Q2G1Y6	0.103504	-0.251	0.25		SAOUHSC_02727	Q2FVI3	0.349924	-0.213	0.25
SAOUHSC_00114	Q2G1K8	0.194743	0.152	0.25		clpX	Q2FXQ7	0.0692565	-0.231	0.25		SAOUHSC_01193	Q2FZ58	0.189393	-0.251	0.25		hemA	Q2FXQ9	0.192502	-0.213	0.25
SAOUHSC_01652	Q2FY21	0.302288	0.154	0.25		SAOUHSC_00874	Q2FZW1	0.175302	-0.229	0.25		metK	Q2G1W4	0.0982759	-0.251	0.25		SAOUHSC_00342	Q2G118	0.126926	-0.211	0.25
fhs	Q2G296	0.261934	0.156	0.25		SAOUHSC_01837	Q2FXJ7	0.590495	-0.227	0.25		recX	Q2G2G9	0.171365	-0.251	0.25		guaC	Q2FYU4	0.241275	-0.21	0.25
SAOUHSC_01973	Q2G2T1	0.220686	0.158	0.25		SAOUHSC_00675	Q2G0D0	0.086711	-0.223	0.25		SAOUHSC_02737	Q2FVH5	0.167356	-0.246	0.25		SAOUHSC_00115	Q2G1K7	0.179104	-0.209	0.25
aroK	Q2FY32	0.653293	0.158	0.25		SAOUHSC_03049	Q2FUQ5	0.290619	-0.222	0.25		dtd	Q2FXU2	0.327596	-0.245	0.25		dnaJ	Q2FXZ3	0.109351	-0.209	0.25
SAOUHSC_02829	Q2FVA4	0.197964	0.16	0.25		murG	Q2FYL5	0.150145	-0.217	0.25		isdI	Q2G1J2	0.149179	-0.243	0.25		SAOUHSC_02387	Q2FWB1	0.213839	-0.208	0.25
SAOUHSC_00577	Q2G0I8	0.201665	0.16	0.25		SAOUHSC_01664	Q2FY10	0.129002	-0.217	0.25		lyrA	Q2FVT1	0.211226	-0.239	0.25		SAOUHSC_00550	Q2G0L0	0.13016	-0.207	0.25
SAOUHSC_02382	Q2FWB6	0.25054	0.161	0.25		SAOUHSC_02649	Q2FVQ3	0.196654	-0.213	0.25		ldh1	Q2G218	0.145538	-0.238	0.25		glpD	Q2FYZ4	0.0840298	-0.207	0.25
crtN	Q2FV60	0.211199	0.164	0.25		SAOUHSC_02042	Q2FX57	0.360746	-0.212	0.25		SAOUHSC_00119	Q2G1K3	0.203648	-0.237	0.25		SAOUHSC_00412	Q2G0W2	0.408545	-0.206	0.25
proS	Q2G1Z4	0.221345	0.168	0.25		femX	Q2FVZ4	0.257363	-0.21	0.25		purM	Q2FZI8	0.127166	-0.235	0.25		SAOUHSC_01264	Q2FZ07	0.210046	-0.205	0.25
truA	Q2FW37	0.550169	0.168	0.25		SAOUHSC_02364	Q2FWD5	0.264416	-0.209	0.25		SAOUHSC_00129	Q2G1J3	0.194017	-0.234	0.25		saeS	Q2G2U1	0.164322	-0.205	0.25
nagD	Q2FZX0	0.213391	0.171	0.25		SAOUHSC_00556	Q2G0K4	0.182709	-0.209	0.25		msrA1	P0A084	0.126689	-0.232	0.25		queA	Q2FXT5	0.148917	-0.204	0.25
SAOUHSC_00074	Q2G1N4	0.325774	0.174	0.25		rsmA	Q2G0T0	0.156616	-0.207	0.25		gpmI	Q2G029	0.25691	-0.232	0.25		SAOUHSC_02995	Q2FUV6	0.194903	-0.202	0.25
deoD	Q2FWB8	0.348807	0.176	0.25		SAOUHSC_00049	Q2G1Q4	0.157603	-0.206	0.25		SAOUHSC_01030	Q2FZH4	0.152697	-0.231	0.25		floA	Q2FXZ9	0.193724	-0.202	0.25
gcvT	Q2FY33	0.149757	0.18	0.25		gtfA	Q2FUW7	0.242774	-0.205	0.25		SAOUHSC_01627	Q2FY39	0.329581	-0.23	0.25		bipA	Q2G1Y6	0.103844	-0.199	0.25
SAOUHSC_00879	Q2FZV6	0.287114	0.185	0.25		SAOUHSC_00180	Q2G1E5	0.238427	-0.204	0.25		SAOUHSC_01245	Q2G2C9	0.130878	-0.229	0.25		SAOUHSC_02467	Q2FW50	0.161672	-0.195	0.25
lacD	P0A011	0.279619	0.187	0.25		SAOUHSC_00115	Q2G1K7	0.183973	-0.204	0.25		purE	Q2FZJ5	0.484117	-0.229	0.25		rplW	Q2FW08	0.241287	-0.193	0.25
lgt	Q2G044	0.358709	0.187	0.25		SAOUHSC_00637	Q2G2L2	0.187007	-0.201	0.25		SAOUHSC_01837	Q2FXJ7	0.577495	-0.224	0.25		sigA	P0A0J0	0.129611	-0.19	0.25
SAOUHSC_02699	Q2FVL2	0.166033	0.196	0.25		SAOUHSC_01611	Q2FY54	0.181386	-0.2	0.25		SAOUHSC_01730	Q2FXV1	0.144847	-0.224	0.25		SAOUHSC_00015	Q2G2T6	0.3151	-0.187	0.25
rplC	Q2FW06	0.657076	0.198	0.25		SAOUHSC_00547	Q2G0L3	0.194523	-0.199	0.25		gtfA	Q2FUW7	0.206876	-0.224	0.25		ureE	Q2G2K8	0.216854	-0.186	0.25
SAOUHSC_00134	Q2G1I8	0.356213	0.2	0.25		SAOUHSC_01768	Q2FXR7	0.154105	-0.199	0.25		nrdI	Q2G079	0.262173	-0.223	0.25		SAOUHSC_02627	Q2G2W3	0.233019	-0.186	0.25
SAOUHSC_01049	Q2G2A8	0.303898	0.2	0.25		SAOUHSC_01249	Q2G2Q2	0.14339	-0.195	0.25		SAOUHSC_02769	Q2FVE5	0.243155	-0.219	0.25		SAOUHSC_00776	Q2G050	0.279806	-0.185	0.25
SAOUHSC_02604	Q2FVT8	0.228109	0.201	0.25		queF	Q2G081	0.192257	-0.194	0.25		deoC	Q2FWB9	0.35439	-0.219	0.25		miaB	Q2FZ02	0.14741	-0.184	0.25
SAOUHSC_01310	Q2FYW4	0.139416	0.204	0.25		SAOUHSC_00514	Q2G2M5	0.306361	-0.191	0.25		SAOUHSC_01974	Q2G2S8	0.129851	-0.219	0.25		pdxT	Q2G0Q0	0.339944	-0.183	0.25
SAOUHSC_00732	Q2G088	0.173287	0.21	0.25		SAOUHSC_02654	Q2FVP8	0.258695	-0.19	0.25		SAOUHSC_01282	Q2FYZ0	0.116106	-0.219	0.25		dnaE	Q9F1K0	0.250243	-0.18	0.25
SAOUHSC_02812	Q2G2L6	0.482863	0.215	0.25		der	Q2FYG0	0.148198	-0.184	0.25		odhB	Q2FYM2	0.413602	-0.218	0.25		kdpB	Q2FWI0	0.435575	-0.178	0.25
SAOUHSC_02152	Q2FWW9	0.0901293	0.22	0.25		sfnaB	Q2FW72	0.289071	-0.184	0.25		acpP	Q2FZ51	0.279903	-0.218	0.25		SAOUHSC_01245	Q2G2C9	0.224134	-0.177	0.25
ribBA	Q2FXG1	0.0868055	0.231	0.25		SAOUHSC_00480	Q2G0R6	0.490526	-0.184	0.25		SAOUHSC_00408	Q2G0W6	0.545478	-0.218	0.25		SAOUHSC_02450	Q2G2D4	0.19639	-0.175	0.25
SAOUHSC_00656	Q2G0E9	0.088792	0.24	0.25		tmk	Q2G230	0.149076	-0.184	0.25		mnmG	Q2FUQ3	0.149611	-0.216	0.25		SAOUHSC_00466	Q2G0S8	0.395826	-0.173	0.25
SAOUHSC_01802	Q2FXN3	0.0622851	0.244	0.25		murE	Q2FZP6	0.165564	-0.183	0.25		pepT	Q2G064	0.192798	-0.215	0.25		rpsB	Q2FZ25	0.210379	-0.173	0.25
SAOUHSC_02265	Q2FWM4	0.675935	0.252	0.25		SAOUHSC_00144	Q2G1H9	0.247239	-0.183	0.25		glcB	Q2FV87	0.125641	-0.213	0.25		SAOUHSC_01050	Q2G2G6	0.344219	-0.172	0.25
sarA	Q2G2U9	0.0696593	0.254	0.25		murA,1	Q2FWF4	0.175538	-0.18	0.25		SAOUHSC_01661	Q2FY13	0.463482	-0.213	0.25		clfB	Q2FUY2	0.166214	-0.172	0.25
SAOUHSC_00344	Q2G117	0.176105	0.261	0.25		potA	Q2G2A7	0.187419	-0.179	0.25		SAOUHSC_01888	Q2FXG0	0.243788	-0.21	0.25		SAOUHSC_02668	Q2FVN4	0.211475	-0.172	0.25
SAOUHSC_02409	Q2FW91	0.182004	0.265	0.25		SAOUHSC_00742	Q2G078	0.149181	-0.177	0.25		rsmH	P60393	0.167997	-0.202	0.25		murA,1	Q2FWF4	0.214305	-0.169	0.25
SAOUHSC_00349	Q2G112	0.344045	0.267	0.25		SAOUHSC_02357	Q2FWE2	0.327412	-0.177	0.25		SAOUHSC_02597	Q2FVU4	0.335269	-0.2	0.25		SAOUHSC_00742	Q2G078	0.174699	-0.166	0.25
hisC	Q2G087	0.215516	0.28	0.25		SAOUHSC_02852	Q2FV83	0.424499	-0.174	0.25		rsfS	Q2G298	0.20803	-0.199	0.25		SAOUHSC_00309	Q2G146	0.29466	-0.166	0.25
fbp	Q2FVB2	0.0513339	0.281	0.25		SAOUHSC_02447	Q2G2D7	0.259821	-0.173	0.25		SAOUHSC_02324	Q2FWG7	0.202123	-0.199	0.25		obg	Q2FXT1	0.158518	-0.162	0.25
fabI	Q2FZQ3	0.291063	0.284	0.25		aldH1	Q2FWX9	0.224314	-0.173	0.25		SAOUHSC_00569	Q2G0J4	0.394825	-0.199	0.25		SAOUHSC_00426	Q2G0V0	0.210721	-0.162	0.25
SAOUHSC_01801	Q2FXN4	0.0738944	0.285	0.25		xpt	Q2G0Y9	0.187427	-0.172	0.25		fmt	Q2FZ68	0.241115	-0.198	0.25		SAOUHSC_01184	Q2FZ67	0.24953	-0.16	0.25
SAOUHSC_00422	Q2G0V3	0.111401	0.286	0.25		rlmH	Q2G252	0.18871	-0.169	0.25		ald2	Q2FXL7	0.140368	-0.197	0.25		tmk	Q2G230	0.205744	-0.158	0.25
SAOUHSC_03022	Q2FUS9	0.0429138	0.286	0.25		SAOUHSC_00121	Q2G1K1	0.199048	-0.167	0.25		rpoY	Q2FZG8	0.473173	-0.197	0.25		SAOUHSC_02423	Q2FW81	0.166927	-0.157	0.25
atpH	Q2FWE7	0.196077	0.289	0.25		ruvA	Q2FXT3	0.318092	-0.167	0.25		SAOUHSC_02121	Q2FWY6	0.156888	-0.196	0.25		gltX	Q2G241	0.202749	-0.157	0.25
SAOUHSC_01365	Q2FYS0	0.0818533	0.3	0.25		purN	Q2FZI7	0.332254	-0.166	0.25		rpsF	Q2G113	0.19303	-0.196	0.25		SAOUHSC_00336	Q2G124	0.200487	-0.157	0.25
SAOUHSC_01051	Q2G2G5	0.0543702	0.308	0.25		SAOUHSC_00211	Q2G217	0.310203	-0.165	0.25		SAOUHSC_02091	Q2FX15	0.231557	-0.194	0.25		SAOUHSC_02690	Q2G1U8	0.229482	-0.155	0.25
SAOUHSC_02013	P0A0K3	0.0476764	0.308	0.25		SAOUHSC_02467	Q2FW50	0.237818	-0.159	0.25		gltX	Q2G241	0.221451	-0.193	0.25		SAOUHSC_02519	Q2FW01	0.19888	-0.155	0.25
fda	Q2FV17	0.168088	0.308	0.25		miaB	Q2FZ02	0.232365	-0.156	0.25		SAOUHSC_02556	Q2FVW7	0.155038	-0.193	0.25		mecA	Q2G1U5	0.393439	-0.153	0.25
trmD	Q2FZ43	0.0761155	0.31	0.25		SAOUHSC_01592	Q2FY73	0.323387	-0.156	0.25		prfA	Q2FWE0	0.138879	-0.193	0.25		purA	Q2G1S3	0.282902	-0.153	0.25
SAOUHSC_01721	Q2FXW0	0.0717474	0.312	0.25		hslU	Q2FZ28	0.300629	-0.156	0.25		folE2	Q2G0L1	0.323856	-0.192	0.25		SAOUHSC_01427	Q2FYL3	0.331067	-0.152	0.25
SAOUHSC_01476	Q2G254	0.053547	0.314	0.25		SAOUHSC_01496	Q2FYF5	0.227799	-0.155	0.25		SAOUHSC_01868	Q2FXH9	0.174272	-0.188	0.25		SAOUHSC_00848	Q2FZY6	0.229427	-0.15	0.25
pstS	Q2FYP6	0.073311	0.322	0.25		purD	Q2FZI5	0.227994	-0.155	0.25		rqcH	Q2G1U1	0.150339	-0.187	0.25		SAOUHSC_02352	Q2G2F5	0.31381	-0.148	0.25
SAOUHSC_01859	Q2FXI7	0.0534216	0.322	0.25		rpoB	P47768	0.247804	-0.155	0.25		SAOUHSC_02443	Q2FW64	0.261605	-0.187	0.25		SAOUHSC_00795	Q2G032	0.342891	-0.146	0.25
ddl	Q2FWH3	0.0380895	0.323	0.25		SAOUHSC_02268	Q2FWM1	0.474315	-0.153	0.25		rplF	Q2FW21	0.359398	-0.187	0.25		luxS	Q2FWC3	0.346469	-0.146	0.25
SAOUHSC_01677	Q2FXZ8	0.0984939	0.327	0.25		msrR	Q7BHL7	0.303836	-0.152	0.25		sigA	P0A0J0	0.218324	-0.186	0.25		argG	Q2FZU1	0.450659	-0.145	0.25
glcB	Q2FV87	0.0257133	0.346	0.25		infC	Q2FXP9	0.302366	-0.151	0.25		SAOUHSC_00848	Q2FZY6	0.165796	-0.184	0.25		pyrR	Q2FZ77	0.252548	-0.142	0.25
SAOUHSC_00531	Q2G0M9	0.240771	0.349	0.25		SAOUHSC_00779	Q2G047	0.247398	-0.15	0.25		msrR	Q7BHL7	0.250237	-0.183	0.25		SAOUHSC_02759	Q2FVF5	0.343234	-0.142	0.25
SAOUHSC_02323	Q2FWG8	0.0962794	0.362	0.25		SAOUHSC_01107	Q2FZC5	0.219526	-0.15	0.25		SAOUHSC_01857	Q2FXI9	0.227786	-0.181	0.25		SAOUHSC_00162	Q2G1G2	0.341748	0.14	0.25
araB	Q2G0M6	0.251754	0.363	0.25		walK	Q2G2U4	0.332832	-0.15	0.25		SAOUHSC_02135	Q2G233	0.237957	-0.18	0.25		SAOUHSC_02583	Q2FVV8	0.319014	0.142	0.25
SAOUHSC_01336	Q2FYT9	0.0742272	0.365	0.25		SAOUHSC_00881	Q2FZV4	0.231224	-0.147	0.25		prfB	Q2G052	0.31608	-0.179	0.25		SAOUHSC_00314	Q2G141	0.556585	0.145	0.25
SAOUHSC_02258	Q2FWN0	0.0756017	0.367	0.25		SAOUHSC_00426	Q2G0V0	0.28154	-0.143	0.25		menD	Q2FZL7	0.314541	-0.178	0.25		ribBA	Q2FXG1	0.255121	0.145	0.25
spx	Q2G1U6	0.0419017	0.369	0.25		SAOUHSC_02423	Q2FW81	0.264552	-0.142	0.25		SAOUHSC_02383	Q2FWB5	0.190903	-0.176	0.25		greA	Q2FXW7	0.317263	0.145	0.25
SAOUHSC_00548	Q2G0L2	0.0659378	0.375	0.25		SAOUHSC_00162	Q2G1G2	0.291436	-0.142	0.25		coaD	Q2FZF5	0.196518	-0.176	0.25		SAOUHSC_01091	Q2FZE0	0.202056	0.149	0.25
SAOUHSC_01110	Q2FZC2	0.0663825	0.383	0.25		SAOUHSC_02417	Q2FW86	0.240456	-0.141	0.25		SAOUHSC_01975	Q2G2S7	0.199346	-0.175	0.25		SAOUHSC_01812	Q2FXM3	0.456141	0.15	0.25
SAOUHSC_00483	Q2G0R3	0.020058	0.386	0.25		luxS	Q2FWC3	0.373079	-0.14	0.25		SAOUHSC_01321	Q2FYV3	0.442111	-0.174	0.25		SAOUHSC_00577	Q2G0I8	0.322798	0.151	0.25
traP	Q2G2F3	0.0186937	0.41	0.25		srrB	Q2FY80	0.210784	0.146	0.25		SAOUHSC_00117	Q2G1K5	0.264779	-0.173	0.25		SAOUHSC_02366	Q2FWD3	0.241285	0.152	0.25
SAOUHSC_01821	Q2FXL4	0.20634	0.411	0.25		plsX	Q2FZ55	0.281408	0.149	0.25		SAOUHSC_00795	Q2G032	0.292551	-0.173	0.25		hpf	Q2G055	0.27247	0.152	0.25
coaW	Q2FWC7	0.475192	0.421	0.25		SAOUHSC_02301	Q2FWJ1	0.436821	0.151	0.25		SAOUHSC_00030	Q2G2E9	0.337933	-0.169	0.25		clpC	Q2G0P5	0.178402	0.153	0.25
SAOUHSC_01800	Q2FXN6	0.0304475	0.425	0.25		SAOUHSC_01347	Q2FYS9	0.238893	0.153	0.25		floA	Q2FXZ9	0.245544	-0.169	0.25		SAOUHSC_01064	Q2G2C1	0.173019	0.155	0.25
tpx	Q2FXL3	0.0942531	0.48	0.25		SAOUHSC_01091	Q2FZE0	0.213058	0.155	0.25		trmD	Q2FZ43	0.377607	-0.167	0.25		SAOUHSC_01408	Q2FYM7	0.203779	0.155	0.25
SAOUHSC_01415	Q2FYM3	0.0655159	0.506	0.25		ileS	Q2FZ82	0.224569	0.155	0.25		der	Q2FYG0	0.187948	-0.167	0.25		SAOUHSC_02827	Q2FVA6	0.229014	0.158	0.25
lacC	P0A0B9	0.0666796	0.509	0.25		zwf	Q2FY66	0.195021	0.157	0.25		mtlD	Q2FW96	0.554327	-0.167	0.25		ychF	Q2G115	0.328438	0.159	0.25
SAOUHSC_00890	Q2FZV0	0.307391	0.517	0.25		SAOUHSC_00417	Q2G0V7	0.482925	0.158	0.25		msrB	P0A088	0.500329	-0.166	0.25		gyrB	Q2G274	0.245086	0.16	0.25
SAOUHSC_00429	Q2G0U7	0.486071	0.519	0.25		accD	Q2FXM6	0.209431	0.16	0.25		yqeK	Q2G297	0.390779	-0.166	0.25		SAOUHSC_00921	Q2FZR9	0.157411	0.16	0.25
lip2	Q2G155	0.0147214	0.52	0.25		SAOUHSC_02614	Q2FVS7	0.661367	0.161	0.25		SAOUHSC_01050	Q2G2G6	0.342962	-0.165	0.25		SAOUHSC_00927	Q2FZR3	0.312125	0.161	0.25
SAOUHSC_02589	Q2FVV2	0.0274516	0.533	0.25		pflB	Q2G1D8	0.271317	0.163	0.25		clfB	Q2FUY2	0.229439	-0.165	0.25		SAOUHSC_02829	Q2FVA4	0.167635	0.162	0.25
SAOUHSC_02630	Q2G2W5	0.043491	0.552	0.25		SAOUHSC_00849	Q2FZY5	0.207777	0.164	0.25		SAOUHSC_00356	Q2G105	0.415989	-0.164	0.25		SAOUHSC_00414	Q2G0W0	0.233924	0.164	0.25
lexA	Q2FYU1	0.0518976	0.556	0.25		SAOUHSC_01186	Q2FZ65	0.236905	0.164	0.25		SAOUHSC_01071	Q2FZF9	0.265497	-0.163	0.25		clpB	Q2FZS8	0.206862	0.167	0.25
SAOUHSC_01382	Q2FYQ3	0.0697915	0.562	0.25		pgcA	Q2FVC1	0.233832	0.165	0.25		SAOUHSC_00120	Q2G1K2	0.221999	-0.162	0.25		SAOUHSC_02243	Q2FWN9	0.168083	0.167	0.25
SAOUHSC_00455	Q2G2W9	0.0096654	0.571	0.25		SAOUHSC_02860	Q2FV76	0.212236	0.166	0.25		valS	Q2FXR8	0.240765	-0.159	0.25		SAOUHSC_01860	Q2FXI6	0.355033	0.169	0.25
SAOUHSC_00866	Q2FZW9	0.0831029	0.58	0.25		SAOUHSC_00139	Q2G1I3	0.457912	0.166	0.25		SAOUHSC_00118	Q2G1K4	0.246897	-0.159	0.25		hemB	Q2FXR3	0.199241	0.17	0.25
SAOUHSC_01680	Q2FXZ5	0.00383405	0.603	0.25		SAOUHSC_01828	Q2FXK7	0.180339	0.172	0.25		menE	Q2G2V3	0.278314	-0.158	0.25		SAOUHSC_02125	Q2G1Y1	0.182712	0.171	0.25
SAOUHSC_02154	Q2FWW7	0.00147162	0.616	0.25		ahpF	O05204	0.181403	0.174	0.25		SAOUHSC_00025	Q2G253	0.41752	-0.158	0.25		pflB	Q2G1D8	0.19457	0.171	0.25
SAOUHSC_01711	Q2FXW9	0.0729998	0.621	0.25		glyQS	Q2FY08	0.163707	0.175	0.25		SAOUHSC_00074	Q2G1N4	0.344467	-0.157	0.25		SAOUHSC_00925	Q2FZR5	0.176067	0.172	0.25
SAOUHSC_01932	Q2FXD1	0.0107489	0.631	0.25		rimP	Q2G2D3	0.182527	0.178	0.25		SAOUHSC_01434	Q2FYK6	0.3511	-0.156	0.25		mcsA	Q2G0P7	0.222469	0.174	0.25
rpiA	Q2FVT0	0.0144914	0.653	0.25		adh	Q2G0G1	0.204272	0.183	0.25		SAOUHSC_01759	Q2FXS6	0.250997	-0.156	0.25		SAOUHSC_01332	Q2FYU2	0.440147	0.174	0.25
hisA	Q2FUU2	0.0408172	0.674	0.25		SAOUHSC_01199	Q2FZ53	0.145774	0.187	0.25		ffh	Q2FZ46	0.357335	-0.155	0.25		SAOUHSC_01838	Q2FXJ6	0.163414	0.175	0.25
SAOUHSC_01882	Q2FXG5	0.143325	0.704	0.25		SAOUHSC_01337	Q2FYT8	0.181458	0.187	0.25		ezrA	Q2FXK8	0.249031	-0.154	0.25		ald1	Q2FYJ2	0.132389	0.177	0.25
SAOUHSC_01991	Q2FX86	0.012733	0.711	0.25		dapB	Q9EZ11	0.216197	0.194	0.25		rplL	P48860	0.427419	-0.153	0.25		SAOUHSC_00607	Q2G0G2	0.310614	0.178	0.25
SAOUHSC_01720	Q2FXW1	0.0659574	0.73	0.25		menB	Q2FZL5	0.129935	0.197	0.25		esaA	Q2G188	0.660731	-0.153	0.25		SAOUHSC_02154	Q2FWW7	0.145506	0.179	0.25
uvrC	Q2FZD0	0.0263744	0.744	0.25		ald1	Q2FYJ2	0.161729	0.2	0.25		SAOUHSC_03049	Q2FUQ5	0.510222	-0.152	0.25		SAOUHSC_01832	Q2FXK2	0.408116	0.187	0.25
SAOUHSC_02662	Q2FVP0	0.13857	0.769	0.25		SAOUHSC_01284	Q2FYY8	0.122951	0.201	0.25		SAOUHSC_01145	Q2FZ94	0.269723	-0.152	0.25		prsA	Q2G2S6	0.186094	0.189	0.25
SAOUHSC_01874	Q2FXH3	0.0512742	0.96	0.25		proS	Q2G1Z4	0.120086	0.204	0.25		SAOUHSC_01496	Q2FYF5	0.260935	-0.151	0.25		SAOUHSC_01199	Q2FZ53	0.111887	0.192	0.25
SAOUHSC_00397	Q2G0X6	0.00662788	1.06	0.25		nagD	Q2FZX0	0.201278	0.205	0.25		gcvT	Q2FY33	0.295657	-0.151	0.25		SAOUHSC_01858	Q2FXI8	0.171247	0.195	0.25
isaB	Q2FUX3	0.00850882	1.23	0.25		SAOUHSC_01717	Q2FXW4	0.413432	0.205	0.25		SAOUHSC_01427	Q2FYL3	0.373567	-0.15	0.25		fusA	Q2G0N1	0.122231	0.195	0.25
SAOUHSC_00234	Q2G1B1	0.00695169	1.48	0.25		SAOUHSC_01838	Q2FXJ6	0.108621	0.207	0.25		SAOUHSC_02727	Q2FVI3	0.537341	-0.148	0.25		eno	Q2G028	0.0854595	0.197	0.25
sbi	Q2FVK5	0.000148116	1.82	0.25		trmD	Q2FZ43	0.195044	0.208	0.25		SAOUHSC_02131	Q2G2R9	0.565911	-0.148	0.25		gpsA	Q2FYG1	0.144147	0.198	0.25
						SAOUHSC_00785	Q2G041	0.218133	0.211	0.25		SAOUHSC_02042	Q2FX57	0.447955	-0.147	0.25		crtM	Q2FV59	0.343689	0.198	0.25
						asnS	Q2FYH6	0.174607	0.216	0.25		SAOUHSC_01488	Q2FYG4	0.371641	-0.146	0.25		fumC	Q2FX94	0.120913	0.199	0.25
						SAOUHSC_00369	Q2G0Z2	0.135763	0.216	0.25		mgrA	Q2G0B1	0.556339	-0.146	0.25		SAOUHSC_00656	Q2G0E9	0.12032	0.199	0.25
						SAOUHSC_00732	Q2G088	0.12463	0.218	0.25		rplB	P60430	0.325719	-0.144	0.25		mutL	Q93T05	0.225259	0.2	0.25
						SAOUHSC_01732	Q2FXV0	0.14843	0.218	0.25		SAOUHSC_00128	Q2G1J4	0.571532	-0.144	0.25		SAOUHSC_00688	Q2G0B7	0.170217	0.205	0.25
						SAOUHSC_01999	Q2G280	0.135926	0.231	0.25		SAOUHSC_01310	Q2FYW4	0.304355	-0.143	0.25		SAOUHSC_00436	Q2G0U1	0.151091	0.208	0.25
						alr1	Q9ZAH5	0.279867	0.231	0.25		ptpA	Q2FX12	0.324732	-0.143	0.25		ltaS	Q2G093	0.169741	0.216	0.25
						ribBA	Q2FXG1	0.115729	0.232	0.25		SAOUHSC_01336	Q2FYT9	0.298612	-0.141	0.25		cntA	Q2FVE7	0.205416	0.218	0.25
						atl	Q2FZK7	0.112252	0.237	0.25		SAOUHSC_02962	Q2FUY3	0.497647	-0.14	0.25		SAOUHSC_02406	Q2FW93	0.290407	0.218	0.25
						lysS	Q2G0Q3	0.123423	0.237	0.25		SAOUHSC_01320	Q2FYV4	0.340894	0.14	0.25		rlmN	Q2FZ66	0.14654	0.223	0.25
						SAOUHSC_02846	Q2FV88	0.330728	0.239	0.25		sarA	Q2G2U9	0.302833	0.142	0.25		queG	Q2FX88	0.149559	0.225	0.25
						SAOUHSC_00114	Q2G1K8	0.0927164	0.242	0.25		SAOUHSC_02871	Q2FV66	0.347112	0.143	0.25		gmk	Q2G1U0	0.0931701	0.226	0.25
						gpsA	Q2FYG1	0.13064	0.242	0.25		SAOUHSC_00926	Q2FZR4	0.427184	0.149	0.25		SAOUHSC_01801	Q2FXN4	0.181104	0.227	0.25
						accA	Q2FXM7	0.0831268	0.243	0.25		SAOUHSC_00982	Q2FZL8	0.250976	0.15	0.25		birA	Q2G258	0.285639	0.229	0.25
						guaA	Q2G0Y6	0.0685625	0.244	0.25		addB	Q2FZT6	0.354323	0.158	0.25		mutS2	Q2FZD3	0.126819	0.231	0.25
						recU	Q2FYI1	0.249401	0.248	0.25		SAOUHSC_01626	Q2FY40	0.29969	0.164	0.25		pdp	Q2FWC1	0.0806724	0.233	0.25
						gatA	Q2FWY9	0.079774	0.249	0.25		dapB	Q9EZ11	0.274974	0.166	0.25		ftsZ	Q2FZ89	0.0790864	0.234	0.25
						walR	Q2G2U6	0.0723386	0.254	0.25		ruvA	Q2FXT3	0.331903	0.168	0.25		SAOUHSC_02846	Q2FV88	0.16353	0.234	0.25
						groES	Q2FWN3	0.288859	0.254	0.25		pdp	Q2FWC1	0.218867	0.172	0.25		SAOUHSC_00489	Q2G0Q7	0.107132	0.236	0.25
						SAOUHSC_02542	Q2FVY0	0.0744983	0.254	0.25		SAOUHSC_00960	Q2FZP0	0.213185	0.173	0.25		SAOUHSC_00127	Q2G1J5	0.0650158	0.238	0.25
						hemB	Q2FXR3	0.152505	0.255	0.25		srtA	Q2FV99	0.226332	0.173	0.25		SAOUHSC_00036	Q2G1R6	0.0673134	0.239	0.25
						SAOUHSC_01499	Q2FYF3	0.089674	0.256	0.25		rplA	Q2G0P0	0.450556	0.177	0.25		hisC	Q2G087	0.167405	0.246	0.25
						fda	Q2FV17	0.135894	0.257	0.25		rplS	Q2FZ42	0.305052	0.178	0.25		SAOUHSC_00444	Q2G0T4	0.295854	0.253	0.25
						ecfA2	Q2FW35	0.217131	0.26	0.25		SAOUHSC_01274	Q2FYZ7	0.2302	0.178	0.25		SAOUHSC_00277	Q2G2Q6	0.303497	0.254	0.25
						SAOUHSC_00344	Q2G117	0.0696941	0.262	0.25		SAOUHSC_00127	Q2G1J5	0.190131	0.183	0.25		SAOUHSC_00963	Q2FZN7	0.243928	0.255	0.25
						apt	Q2FXU0	0.132351	0.264	0.25		potA	Q2G2A7	0.145746	0.186	0.25		SAOUHSC_00729	Q2G091	0.172195	0.256	0.25
						SAOUHSC_00582	Q2G0I3	0.347461	0.266	0.25		SAOUHSC_00925	Q2FZR5	0.18653	0.193	0.25		fbp	Q2FVB2	0.0472208	0.258	0.25
						SAOUHSC_00659	Q2G0E7	0.0738253	0.272	0.25		SAOUHSC_02739	Q2FVH3	0.21921	0.196	0.25		SAOUHSC_01796	Q2FXP0	0.153759	0.264	0.25
						SAOUHSC_00879	Q2FZV6	0.124433	0.274	0.25		SAOUHSC_00049	Q2G1Q4	0.258943	0.197	0.25		SAOUHSC_00960	Q2FZP0	0.0402814	0.265	0.25
						lysA	Q2FYN4	0.0725491	0.275	0.25		SAOUHSC_00491	Q2G0Q5	0.435737	0.197	0.25		SAOUHSC_00422	Q2G0V3	0.131665	0.267	0.25
						SAOUHSC_00558	Q2G0K2	0.10871	0.277	0.25		atpA	Q2FWE8	0.2378	0.198	0.25		SAOUHSC_01866	Q2FXI1	0.118721	0.269	0.25
						pheT	Q2FZD8	0.0565603	0.279	0.25		tsf	Q2FZ23	0.186708	0.208	0.25		uvrA	Q2G046	0.206379	0.272	0.25
						SAOUHSC_02947	Q2FUZ8	0.122499	0.279	0.25		SAOUHSC_01664	Q2FY10	0.233789	0.209	0.25		SAOUHSC_00333	Q2G1V4	0.0476457	0.272	0.25
						hutI	Q2FVT6	0.0558933	0.281	0.25		gpsA	Q2FYG1	0.245483	0.209	0.25		SAOUHSC_00057	Q2G1P6	0.039601	0.274	0.25
						SAOUHSC_01858	Q2FXI8	0.112378	0.289	0.25		SAOUHSC_02258	Q2FWN0	0.196553	0.217	0.25		thiI	Q2FXL1	0.109911	0.276	0.25
						SAOUHSC_01801	Q2FXN4	0.0690094	0.295	0.25		murI	Q2FZC6	0.132596	0.217	0.25		SAOUHSC_01979	Q2FX98	0.0627558	0.277	0.25
						hslV	Q2FZ29	0.148419	0.299	0.25		gmk	Q2G1U0	0.17255	0.218	0.25		hemL1	Q2FXR4	0.0326106	0.281	0.25
						SAOUHSC_00371	Q2G0Z0	0.125443	0.299	0.25		sepF	Q2FZ86	0.24434	0.218	0.25		nadD	Q2FXY3	0.446247	0.282	0.25
						SAOUHSC_02898	Q2FV41	0.193387	0.3	0.25		SAOUHSC_02417	Q2FW86	0.0972691	0.224	0.25		SAOUHSC_02871	Q2FV66	0.148453	0.285	0.25
						pstS	Q2FYP6	0.172365	0.302	0.25		SAOUHSC_02574	Q2G1W0	0.099801	0.226	0.25		SAOUHSC_02073	Q2FX32	0.0893419	0.29	0.25
						SAOUHSC_01973	Q2G2T1	0.0664489	0.305	0.25		SAOUHSC_00989	Q2FZL1	0.199246	0.226	0.25		rpmA	Q2FXT0	0.141893	0.291	0.25
						vraR	Q2FX09	0.0569501	0.305	0.25		SAOUHSC_01796	Q2FXP0	0.226938	0.232	0.25		panC	Q2FV22	0.0527753	0.292	0.25
						SAOUHSC_01430	Q2FYL0	0.0400029	0.305	0.25		SAOUHSC_00204	Q2G2P2	0.299076	0.235	0.25		pyrE	Q2FZ70	0.190774	0.296	0.25
						argF	Q2FUX8	0.0392948	0.305	0.25		SAOUHSC_01979	Q2FX98	0.124161	0.235	0.25		tarB	Q2G2X4	0.143218	0.299	0.25
						SAOUHSC_01476	Q2G254	0.101764	0.309	0.25		ftsZ	Q2FZ89	0.0981313	0.241	0.25		hutI	Q2FVT6	0.0365179	0.301	0.25
						crtN	Q2FV60	0.0444274	0.311	0.25		SAOUHSC_01237	Q2G1Z7	0.07428	0.241	0.25		atpC	Q2FWF1	0.0264773	0.304	0.25
						dacA	Q2FW92	0.0488212	0.312	0.25		SAOUHSC_02852	Q2FV83	0.228319	0.242	0.25		SAOUHSC_02920	Q2FV20	0.0771963	0.304	0.25
						SAOUHSC_01034	Q2FZH1	0.093569	0.313	0.25		atpD	Q2FWF0	0.20226	0.242	0.25		SAOUHSC_01190	Q2FZ61	0.0752643	0.305	0.25
						SAOUHSC_01677	Q2FXZ8	0.0270474	0.315	0.25		femB	Q2FYR1	0.201058	0.246	0.25		SAOUHSC_01728	Q2FXV3	0.416853	0.308	0.25
						SAOUHSC_01901	Q2FXE8	0.0616489	0.317	0.25		SAOUHSC_01199	Q2FZ53	0.0766797	0.248	0.25		efp	Q2FY41	0.0361783	0.31	0.25
						lgt	Q2G044	0.0886455	0.319	0.25		SAOUHSC_02839	Q2FV95	0.198629	0.251	0.25		asp23	Q2FW66	0.0668577	0.314	0.25
						SAOUHSC_02979	Q2G222	0.06592	0.324	0.25		SAOUHSC_00638	Q2G2L0	0.215927	0.252	0.25		SAOUHSC_01872	Q2FXH5	0.0497584	0.316	0.25
						SAOUHSC_01649	Q2FY24	0.217472	0.326	0.25		carA	Q2FZ73	0.098269	0.258	0.25		dapH	Q2FYN7	0.121115	0.316	0.25
						asp23	Q2FW66	0.0980145	0.327	0.25		SAOUHSC_00277	Q2G2Q6	0.35643	0.259	0.25		tsf	Q2FZ23	0.0304279	0.317	0.25
						lip2	Q2G155	0.102178	0.328	0.25		topA	Q2FZ32	0.134382	0.26	0.25		SAOUHSC_01026	Q2FZH8	0.0299296	0.318	0.25
						SAOUHSC_00465	Q2G0S9	0.131719	0.33	0.25		SAOUHSC_01577	Q2FY87	0.361696	0.26	0.25		SAOUHSC_00134	Q2G1I8	0.106214	0.32	0.25
						prmA	Q2FXZ4	0.154496	0.331	0.25		pgcA	Q2FVC1	0.0915307	0.262	0.25		SAOUHSC_00190	Q2G1D5	0.240236	0.322	0.25
						rocD	Q2FZU6	0.15641	0.337	0.25		SAOUHSC_00398	Q2G0X5	0.231394	0.263	0.25		SAOUHSC_01267	Q2FZ04	0.0255363	0.323	0.25
						SAOUHSC_00555	Q2G0K5	0.0726416	0.341	0.25		pyrF	Q2FZ71	0.232095	0.263	0.25		SAOUHSC_02786	Q2FVC7	0.416976	0.326	0.25
						SAOUHSC_02073	Q2FX32	0.0617251	0.342	0.25		murT	Q2FWZ9	0.167544	0.264	0.25		SAOUHSC_00417	Q2G0V7	0.168163	0.329	0.25
						SAOUHSC_00422	Q2G0V3	0.0724083	0.342	0.25		ddl	Q2FWH3	0.116708	0.268	0.25		SAOUHSC_02852	Q2FV83	0.0916362	0.331	0.25
						SAOUHSC_00483	Q2G0R3	0.0434163	0.343	0.25		hisC	Q2G087	0.18021	0.27	0.25		SAOUHSC_02301	Q2FWJ1	0.0645996	0.332	0.25
						SAOUHSC_00452	Q2G229	0.129097	0.345	0.25		SAOUHSC_00835	Q2FZZ9	0.0901589	0.273	0.25		SAOUHSC_01712	Q2FXW8	0.382775	0.339	0.25
						SAOUHSC_02909	Q2FV30	0.0543108	0.347	0.25		SAOUHSC_01267	Q2FZ04	0.132746	0.279	0.25		SAOUHSC_01110	Q2FZC2	0.100462	0.344	0.25
						SAOUHSC_00553	Q2G0K7	0.0435351	0.348	0.25		rplX	Q2FW17	0.174191	0.284	0.25		SAOUHSC_00145	Q2G1H8	0.0830807	0.345	0.25
						sbcD	Q2FYT4	0.0821921	0.353	0.25		SAOUHSC_01858	Q2FXI8	0.161911	0.29	0.25		SAOUHSC_01615	Q2FY50	0.0480976	0.35	0.25
						SAOUHSC_02013	P0A0K3	0.049273	0.358	0.25		pflA	Q2G1D7	0.175944	0.292	0.25		SAOUHSC_02619	Q2FVS3	0.196439	0.354	0.25
						SAOUHSC_01594	Q2FY71	0.0740451	0.362	0.25		efp	Q2FY41	0.204307	0.303	0.25		SAOUHSC_01412	Q2G2J9	0.052084	0.358	0.25
						menE	Q2G2V3	0.0356221	0.37	0.25		rex	Q2FWL6	0.428379	0.309	0.25		vraR	Q2FX09	0.00959746	0.358	0.25
						SAOUHSC_02875	Q2FV62	0.0303174	0.371	0.25		SAOUHSC_00018	Q2G1S4	0.0646922	0.31	0.25		SAOUHSC_01430	Q2FYL0	0.0140962	0.364	0.25
						traP	Q2G2F3	0.0232489	0.372	0.25		SAOUHSC_02451	Q2G2R5	0.203787	0.312	0.25		pgcA	Q2FVC1	0.0311894	0.368	0.25
						SAOUHSC_02751	Q2FVG3	0.0546993	0.374	0.25		SAOUHSC_01412	Q2G2J9	0.0449614	0.316	0.25		lacD	P0A011	0.0482457	0.368	0.25
						fumC	Q2FX94	0.0150749	0.377	0.25		mutL	Q93T05	0.0468673	0.316	0.25		SAOUHSC_01744	Q2FXT9	0.027849	0.37	0.25
						SAOUHSC_00134	Q2G1I8	0.0508484	0.38	0.25		coaBC	Q2G268	0.0691514	0.319	0.25		clpL	Q2FV74	0.0132761	0.372	0.25
						kdpC	Q2FWI1	0.206593	0.381	0.25		tarD	Q2G2X2	0.142634	0.321	0.25		sraP	Q2FUW1	0.0398349	0.377	0.25
						SAOUHSC_02961	Q2FUY4	0.111816	0.383	0.25		SAOUHSC_02003	Q2G2M9	0.179162	0.323	0.25		tyrA	Q2FYS1	0.0505804	0.382	0.25
						SAOUHSC_02839	Q2FV95	0.0467672	0.383	0.25		SAOUHSC_01832	Q2FXK2	0.219443	0.323	0.25		SAOUHSC_01318	Q2FYV6	0.218155	0.382	0.25
						SAOUHSC_00997	P52078	0.0466918	0.39	0.25		SAOUHSC_00555	Q2G0K5	0.086999	0.327	0.25		SAOUHSC_00369	Q2G0Z2	0.0182621	0.383	0.25
						SAOUHSC_02155	Q2FWW6	0.0587779	0.396	0.25		SAOUHSC_02382	Q2FWB6	0.0365629	0.328	0.25		SAOUHSC_01415	Q2FYM3	0.0460044	0.384	0.25
						SAOUHSC_01382	Q2FYQ3	0.0429575	0.402	0.25		kdpE	Q2FWH6	0.0458635	0.329	0.25		SAOUHSC_02382	Q2FWB6	0.0543697	0.387	0.25
						atpE	Q2G2F6	0.140902	0.403	0.25		SAOUHSC_02786	Q2FVC7	0.393269	0.331	0.25		hemE	Q2FXA3	0.206266	0.388	0.25
						SAOUHSC_01110	Q2FZC2	0.0391421	0.404	0.25		aroA	Q05615	0.0648275	0.332	0.25		SAOUHSC_02425	Q2FW79	0.0155498	0.391	0.25
						SAOUHSC_02279	Q2FWL0	0.0693998	0.405	0.25		scdA	P72360	0.198705	0.334	0.25		SAOUHSC_02893	Q2FV46	0.100702	0.393	0.25
						hisC	Q2G087	0.0364924	0.407	0.25		SAOUHSC_00963	Q2FZN7	0.196781	0.338	0.25		betA	Q2FV11	0.0124115	0.4	0.25
						SAOUHSC_01686	Q2FXY9	0.0551595	0.408	0.25		SAOUHSC_01430	Q2FYL0	0.0369059	0.341	0.25		SAOUHSC_02839	Q2FV95	0.0682641	0.401	0.25
						SAOUHSC_02409	Q2FW91	0.0955585	0.409	0.25		SAOUHSC_01744	Q2FXT9	0.0713173	0.346	0.25		SAOUHSC_00860	Q2FZX5	0.0253292	0.405	0.25
						tyrA	Q2FYS1	0.0333865	0.409	0.25		SAOUHSC_01158	Q2FZ83	0.139647	0.35	0.25		SAOUHSC_02724	Q2FVI6	0.0539341	0.405	0.25
						SAOUHSC_02662	Q2FVP0	0.333834	0.414	0.25		SAOUHSC_01866	Q2FXI1	0.0402843	0.353	0.25		SAOUHSC_00180	Q2G1E5	0.0174257	0.407	0.25
						SAOUHSC_01622	Q2FY44	0.0222816	0.434	0.25		SAOUHSC_00190	Q2G1D5	0.172025	0.354	0.25		acyP	Q2FYM9	0.205252	0.411	0.25
						SAOUHSC_00508	Q2G242	0.0129219	0.435	0.25		SAOUHSC_00706	Q2G240	0.233989	0.356	0.25		queE	Q2G1X7	0.0114089	0.412	0.25
						SAOUHSC_01346	Q2FYT0	0.0368787	0.437	0.25		SAOUHSC_01602	Q2FY63	0.0510751	0.36	0.25		SAOUHSC_02409	Q2FW91	0.11994	0.418	0.25
						SAOUHSC_01475	Q2G255	0.0448887	0.442	0.25		parC	Q2FYS4	0.12084	0.368	0.25		parE	Q2FYS5	0.0111983	0.422	0.25
						rnc	Q2FZ50	0.0117845	0.456	0.25		SAOUHSC_00726	Q2G095	0.0331447	0.376	0.25		katA	Q2FYU7	0.0109824	0.425	0.25
						SAOUHSC_00301	Q2G154	0.19246	0.464	0.25		hutI	Q2FVT6	0.088674	0.379	0.25		ruvA	Q2FXT3	0.0242844	0.426	0.25
						uvrC	Q2FZD0	0.0526587	0.47	0.25		lacG	Q2G2D5	0.0738451	0.38	0.25		SAOUHSC_01349	Q2FYS7	0.121716	0.429	0.25
						parC	Q2FYS4	0.0471502	0.481	0.25		SAOUHSC_02425	Q2FW79	0.0281043	0.388	0.25		SAOUHSC_01244	Q2G2D1	0.16758	0.431	0.25
						SAOUHSC_00835	Q2FZZ9	0.0129339	0.485	0.25		SAOUHSC_01981	Q2FX96	0.0828659	0.39	0.25		SAOUHSC_01158	Q2FZ83	0.121548	0.434	0.25
						SAOUHSC_00638	Q2G2L0	0.0331131	0.486	0.25		SAOUHSC_00652	Q2G1Z3	0.184887	0.392	0.25		dapB	Q9EZ11	0.0128453	0.438	0.25
						hemE	Q2FXA3	0.0989374	0.492	0.25		katA	Q2FYU7	0.0294007	0.396	0.25		SAOUHSC_02152	Q2FWW9	0.0121863	0.438	0.25
						SAOUHSC_02665	Q2FVN7	0.0113302	0.534	0.25		whiA	Q2G037	0.0219663	0.398	0.25		rplX	Q2FW17	0.0332123	0.45	0.25
						SAOUHSC_01415	Q2FYM3	0.0188953	0.537	0.25		uvrA	Q2G046	0.0571659	0.399	0.25		SAOUHSC_02003	Q2G2M9	0.0677673	0.454	0.25
						SAOUHSC_02276	Q2FWL3	0.0290241	0.539	0.25		betA	Q2FV11	0.0116238	0.405	0.25		SAOUHSC_02665	Q2FVN7	0.0166535	0.455	0.25
						lacR	P0A0Q0	0.180161	0.553	0.25		cvfC	Q2FYK3	0.102018	0.405	0.25		metE	Q2G122	0.00984942	0.455	0.25
						rpsP	Q2FZ45	0.0558316	0.554	0.25		hslV	Q2FZ29	0.0334176	0.406	0.25		copA	Q2FV64	0.102878	0.463	0.25
						hutU	Q2FVT5	0.00891255	0.555	0.25		SAOUHSC_01680	Q2FXZ5	0.0356552	0.408	0.25		tpx	Q2FXL3	0.0568874	0.464	0.25
						SAOUHSC_00397	Q2G0X6	0.0096436	0.588	0.25		rpmA	Q2FXT0	0.167351	0.409	0.25		sbcD	Q2FYT4	0.0159833	0.466	0.25
						aldA	Q2G1J0	0.0252365	0.593	0.25		SAOUHSC_01475	Q2G255	0.124214	0.41	0.25		SAOUHSC_00301	Q2G154	0.19309	0.474	0.25
						SAOUHSC_00603	Q2G0G6	0.0684572	0.61	0.25		SAOUHSC_00156	Q2G1G7	0.169693	0.412	0.25		SAOUHSC_00866	Q2FZW9	0.126606	0.475	0.25
						lexA	Q2FYU1	0.0568821	0.615	0.25		SAOUHSC_00036	Q2G1R6	0.0132038	0.412	0.25		SAOUHSC_02138	Q2FWY3	0.0153103	0.483	0.25
						SAOUHSC_00333	Q2G1V4	0.0047244	0.623	0.25		metE	Q2G122	0.0206083	0.413	0.25		rnc	Q2FZ50	0.0034847	0.487	0.25
						SAOUHSC_02935	Q2FV08	0.0805413	0.633	0.25		lacD	P0A011	0.060212	0.414	0.25		crtP	Q2FV57	0.0248109	0.502	0.25
						SAOUHSC_02630	Q2G2W5	0.0134078	0.649	0.25		rlmN	Q2FZ66	0.0173965	0.417	0.25		groES	Q2FWN3	0.0518028	0.504	0.25
						xseA	Q2FY46	0.00690332	0.658	0.25		SAOUHSC_03045	Q2FUQ9	0.507699	0.417	0.25		SAOUHSC_02401	Q2FW98	0.011902	0.504	0.25
						tpx	Q2FXL3	0.0119528	0.672	0.25		SAOUHSC_00607	Q2G0G2	0.0838654	0.419	0.25		fapR	Q2FZ56	0.0296874	0.507	0.25
						tarB	Q2G2X4	0.0103259	0.672	0.25		sbcD	Q2FYT4	0.0209254	0.42	0.25		SAOUHSC_00706	Q2G240	0.0245486	0.513	0.25
						SAOUHSC_01991	Q2FX86	0.0158241	0.7	0.25		SAOUHSC_01622	Q2FY44	0.0329735	0.425	0.25		SAOUHSC_01438	Q2FYK2	0.00809409	0.515	0.25
						SAOUHSC_01932	Q2FXD1	0.00266226	0.729	0.25		SAOUHSC_01882	Q2FXG5	0.386902	0.43	0.25		ruvB	Q2FXT4	0.131387	0.518	0.25
						acyP	Q2FYM9	0.00217875	0.752	0.25		hemE	Q2FXA3	0.21691	0.437	0.25		SAOUHSC_02276	Q2FWL3	0.0357317	0.52	0.25
						SAOUHSC_02686	Q2G1V1	0.0417168	0.764	0.25		SAOUHSC_02665	Q2FVN7	0.0345212	0.441	0.25		recU	Q2FYI1	0.0280841	0.528	0.25
						purS	Q2FZJ2	0.0058361	0.773	0.25		mutS	Q2FYZ9	0.0223228	0.444	0.25		parC	Q2FYS4	0.0349032	0.536	0.25
						SAOUHSC_02402	Q2FW97	0.000965992	0.799	0.25		SAOUHSC_01836	Q2FXJ8	0.0359306	0.446	0.25		SAOUHSC_01800	Q2FXN6	0.0124343	0.542	0.25
						SAOUHSC_01690	Q2FXY5	0.0173491	0.815	0.25		SAOUHSC_00320	Q2G135	0.0842661	0.449	0.25		SAOUHSC_02099	Q2FX08	0.0330668	0.558	0.25
						saeR	Q2G2G2	0.0265051	0.824	0.25		SAOUHSC_00945	Q2FZQ5	0.180222	0.451	0.25		SAOUHSC_01460	Q2FYI6	0.0605947	0.559	0.25
						pyrE	Q2FZ70	0.0141315	0.833	0.25		atpG	Q2FWE9	0.120102	0.452	0.25		SAOUHSC_02849	Q2FV86	0.00354616	0.563	0.25
						def,1	Q2G265	0.0997395	0.858	0.25		SAOUHSC_02790	Q2FVC3	0.0122169	0.453	0.25		SAOUHSC_01680	Q2FXZ5	0.00728427	0.573	0.25
						SAOUHSC_01680	Q2FXZ5	0.000812178	0.859	0.25		SAOUHSC_02280	Q2FWK9	0.0568514	0.455	0.25		SAOUHSC_01602	Q2FY63	0.00653394	0.573	0.25
						SAOUHSC_01349	Q2FYS7	0.00315929	0.862	0.25		thrB	Q2FYV2	0.295145	0.457	0.25		SAOUHSC_01747	Q2FXT7	0.130148	0.575	0.25
						SAOUHSC_01460	Q2FYI6	0.00790604	0.881	0.25		SAOUHSC_02820	Q2FVB4	0.307612	0.46	0.25		lipA	Q2FUU5	0.048188	0.589	0.25
						rpiA	Q2FVT0	0.00012078	0.905	0.25		ltaS	Q2G093	0.0412803	0.46	0.25		hslV	Q2FZ29	0.0169371	0.601	0.25
						SAOUHSC_02302	Q2FWJ0	0.0147742	0.923	0.25		SAOUHSC_01490	Q2FYG2	0.14683	0.469	0.25		SAOUHSC_02630	Q2G2W5	0.00532999	0.607	0.25
						SAOUHSC_03036	Q2FUR6	0.00527081	0.968	0.25		thiI	Q2FXL1	0.0329684	0.472	0.25		aldA	Q2G1J0	0.0213321	0.618	0.25
						SAOUHSC_00950	Q2FZQ0	0.10789	0.987	0.25		SAOUHSC_00558	Q2G0K2	0.018395	0.474	0.25		gpsB	Q2FYI5	0.178889	0.635	0.25
						SAOUHSC_00003	Q2G276	0.0114146	0.993	0.25		panC	Q2FV22	0.0040135	0.476	0.25		SAOUHSC_00658	Q2G0E8	0.111763	0.638	0.25
						SAOUHSC_02143	Q2FWX8	0.0887408	1.01	0.25		SAOUHSC_02976	Q2G223	0.0284175	0.477	0.25		SAOUHSC_02875	Q2FV62	0.00804135	0.652	0.25
						isaB	Q2FUX3	0.00815583	1.1	0.25		tarL	Q2G1B8	0.0284839	0.488	0.25		SAOUHSC_01490	Q2FYG2	0.0597509	0.658	0.25
						sbi	Q2FVK5	9.49611e-05	1.91	0.25		SAOUHSC_01747	Q2FXT7	0.271322	0.489	0.25		SAOUHSC_01896	Q2FXF3	0.00241923	0.665	0.25
												SAOUHSC_00760	Q2G061	0.23916	0.49	0.25		rplK	P0A0F4	0.0326085	0.683	0.25
												gpsB	Q2FYI5	0.240797	0.495	0.25		recG	O50581	0.0693033	0.686	0.25
												nanE	Q2G157	0.0603378	0.499	0.25		rpiA	Q2FVT0	0.00257708	0.691	0.25
												SAOUHSC_00531	Q2G0M9	0.12889	0.512	0.25		SAOUHSC_00685	Q2G0C0	0.00062788	0.693	0.25
												SAOUHSC_02662	Q2FVP0	0.222732	0.515	0.25		SAOUHSC_01882	Q2FXG5	0.0550036	0.714	0.25
												rpsP	Q2FZ45	0.106913	0.515	0.25		saeR	Q2G2G2	0.0135638	0.718	0.25
												mfd	Q2G0R8	0.0556073	0.522	0.25		SAOUHSC_01846	Q2G294	0.0349592	0.729	0.25
												groES	Q2FWN3	0.115308	0.522	0.25		SAOUHSC_01819	Q2FXL6	0.00688812	0.743	0.25
												SAOUHSC_00724	Q2G097	0.0316647	0.524	0.25		SAOUHSC_00617	Q2G0F2	0.0825084	0.764	0.25
												SAOUHSC_01074	Q2FZF6	0.0051546	0.525	0.25		kdpD	Q2FWH7	0.0088133	0.775	0.25
												SAOUHSC_01819	Q2FXL6	0.0446104	0.54	0.25		SAOUHSC_00647	Q2G2E5	0.0685123	0.789	0.25
												mutS2	Q2FZD3	0.0107372	0.541	0.25		SAOUHSC_02686	Q2G1V1	0.00314779	0.901	0.25
												SAOUHSC_01601	Q2FY64	0.120815	0.544	0.25		SAOUHSC_00003	Q2G276	0.00850295	0.92	0.25
												SAOUHSC_00604	Q2G0G5	0.0201161	0.545	0.25		lexA	Q2FYU1	0.00551886	0.944	0.25
												SAOUHSC_00125	Q2G1J7	0.00379916	0.548	0.25		uvrC	Q2FZD0	0.00256442	0.978	0.25
												secA1	O06446	0.00437688	0.549	0.25		SAOUHSC_02979	Q2G222	0.000228718	1.03	0.25
												SAOUHSC_00685	Q2G0C0	0.0190356	0.55	0.25		SAOUHSC_01690	Q2FXY5	0.00598217	1.09	0.25
												SAOUHSC_01120	Q2G1X1	0.0183573	0.557	0.25		lip2	Q2G155	0.000744219	1.09	0.25
												SAOUHSC_00467	Q2G0S7	0.0067653	0.558	0.25		atpE	Q2G2F6	0.0092854	1.11	0.25
												tarB	Q2G2X4	0.0503244	0.562	0.25		spx	Q2G1U6	0.000107049	1.25	0.25
												SAOUHSC_02979	Q2G222	0.0127917	0.567	0.25		isaB	Q2FUX3	0.000377427	1.65	0.25
												SAOUHSC_01615	Q2FY50	0.0110222	0.578	0.25		sbi	Q2FVK5	1.45319e-05	2.45	0.25
												SAOUHSC_02322	Q2FWG9	0.0965505	0.579	0.25		SAOUHSC_03036	Q2FUR6	6.55469e-06	2.67	0.25
												SAOUHSC_01486	Q2FYG6	0.280752	0.583	0.25		ebh	Q2FYJ6	NA	NA	0.25
												sbcC	Q2FYT3	0.0531899	0.585	0.25
												aldA	Q2G1J0	0.0280713	0.59	0.25
												argR	Q2FY49	0.00517578	0.595	0.25
												esxA	Q2G189	0.0094946	0.612	0.25
												rplJ	Q2G0N9	0.019688	0.613	0.25
												SAOUHSC_02909	Q2FV30	0.00501826	0.618	0.25
												SAOUHSC_01438	Q2FYK2	0.106726	0.618	0.25
												SAOUHSC_01721	Q2FXW0	0.00390122	0.619	0.25
												SAOUHSC_01701	Q2FXX9	0.0138386	0.623	0.25
												xseA	Q2FY46	0.058784	0.624	0.25
												SAOUHSC_00658	Q2G0E8	0.0892064	0.635	0.25
												SAOUHSC_01376	Q2FYQ9	0.00598158	0.637	0.25
												SAOUHSC_02910	Q2FV29	0.12365	0.639	0.25
												SAOUHSC_01043	Q2G2A3	0.10513	0.652	0.25
												prfC	Q2FZP4	0.0128569	0.654	0.25
												nadD	Q2FXY3	0.1066	0.657	0.25
												SAOUHSC_01460	Q2FYI6	0.206682	0.673	0.25
												mnmE	Q2FUQ2	0.00308697	0.683	0.25
												metN2	Q2FZZ2	0.0200659	0.683	0.25
												pyrH	Q2FZ22	0.111324	0.692	0.25
												SAOUHSC_01781	Q2FXQ4	0.0111504	0.707	0.25
												SAOUHSC_01349	Q2FYS7	0.101942	0.709	0.25
												SAOUHSC_01026	Q2FZH8	0.0112628	0.71	0.25
												SAOUHSC_01896	Q2FXF3	0.00611828	0.711	0.25
												rpiA	Q2FVT0	0.00368909	0.717	0.25
												def,1	Q2G265	0.155752	0.72	0.25
												SAOUHSC_00397	Q2G0X6	0.0114047	0.73	0.25
												SAOUHSC_01716	Q2FXW5	0.0161304	0.73	0.25
												sraP	Q2FUW1	0.00224138	0.753	0.25
												SAOUHSC_00950	Q2FZQ0	0.114993	0.758	0.25
												SAOUHSC_02226	Q2FWQ4	0.00457636	0.758	0.25
												spx	Q2G1U6	0.00254219	0.77	0.25
												SAOUHSC_02630	Q2G2W5	0.0115916	0.793	0.25
												SAOUHSC_02849	Q2FV86	0.000545344	0.814	0.25
												atpE	Q2G2F6	0.00889036	0.837	0.25
												SAOUHSC_02302	Q2FWJ0	0.052144	0.85	0.25
												cshA	Q2FWH5	0.00817951	0.858	0.25
												SAOUHSC_00729	Q2G091	0.00462643	0.869	0.25
												SAOUHSC_00287	Q2G167	0.00544496	0.878	0.25
												SAOUHSC_01874	Q2FXH3	0.0404099	1	0.25
												SAOUHSC_00554	Q2G0K6	0.178916	1.01	0.25
												SAOUHSC_02589	Q2FVV2	0.00198007	1.03	0.25
												SAOUHSC_01717	Q2FXW4	0.00932524	1.07	0.25
												SAOUHSC_00234	Q2G1B1	0.0162129	1.09	0.25
												sbi	Q2FVK5	0.0156696	1.1	0.25
												SAOUHSC_02686	Q2G1V1	0.0280442	1.12	0.25
												lexA	Q2FYU1	0.028451	1.13	0.25
												SAOUHSC_01690	Q2FXY5	0.0100885	1.16	0.25
												SAOUHSC_00003	Q2G276	0.0439918	1.31	0.25
												purS	Q2FZJ2	0.000413707	1.66	0.25
												ebh	Q2FYJ6	NA	NA	0.25

## Sheet: 25 min
Significant: A score of 0.25 on the two-sided Wilcoxon signed rank test and and log2FC above/below 0.14/-0.14 (10% change).
BTP-001 (0.5 µM)						BTP-001 (1 µM)						JK274 (5 µM)						BTP-001 (0.5 µM) + JK274 (5µM)
Gene name	Uniprot	P-value	Log2FC	Wilcox		Gene name	Uniprot	P-value	Log2FC	Wilcox		Gene name	Uniprot	P-value	Log2FC	Wilcox		Gene name	Uniprot	P-value	Log2FC	Wilcox
ftsA	O07325	0.00572093	-3	0.25		ftsA	O07325	8.6775e-06	-4.08	0.25		SAOUHSC_03045	Q2FUQ9	0.120739	-0.91	0.25		ftsA	O07325	0.00180201	-1.91	0.25
SAOUHSC_02751	Q2FVG3	0.00171628	-1.1	0.25		SAOUHSC_00003	Q2G276	0.0313352	-1.27	0.25		luxS	Q2FWC3	0.0123098	-0.904	0.25		SAOUHSC_03045	Q2FUQ9	0.0102354	-1.57	0.25
cshA	Q2FWH5	0.00872446	-1.04	0.25		cshA	Q2FWH5	0.0154494	-1.09	0.25		sle1	Q2G0U9	0.00109721	-0.845	0.25		sle1	Q2G0U9	0.000687542	-1.08	0.25
metN2	Q2FZZ2	0.0129118	-0.977	0.25		metN2	Q2FZZ2	0.00873373	-1.09	0.25		SAOUHSC_01802	Q2FXN3	0.00113483	-0.797	0.25		SAOUHSC_01477	Q2G257	0.00461159	-1.05	0.25
SAOUHSC_00893	Q2FZU7	0.0149407	-0.745	0.25		rocD	Q2FZU6	0.0593021	-1.02	0.25		SAOUHSC_00126	Q2G1J6	0.0220181	-0.706	0.25		SAOUHSC_02597	Q2FVU4	0.00378668	-1.02	0.25
SAOUHSC_01622	Q2FY44	0.00349424	-0.706	0.25		luxS	Q2FWC3	0.116602	-1.02	0.25		rpmB	Q2FZ60	0.0244351	-0.703	0.25		sceD	Q2FWF8	0.00462857	-0.933	0.25
thiI	Q2FXL1	0.0155339	-0.697	0.25		SAOUHSC_00729	Q2G091	0.0662322	-0.997	0.25		SAOUHSC_01477	Q2G257	0.0610459	-0.701	0.25		SAOUHSC_02995	Q2FUV6	0.00315791	-0.933	0.25
SAOUHSC_01324	Q2FYV0	0.0245964	-0.655	0.25		SAOUHSC_01622	Q2FY44	0.0181041	-0.995	0.25		SAOUHSC_01801	Q2FXN4	0.00449386	-0.687	0.25		rplS	Q2FZ42	0.0254502	-0.917	0.25
SAOUHSC_00452	Q2G229	0.0169935	-0.628	0.25		SAOUHSC_00638	Q2G2L0	0.0256513	-0.993	0.25		gpsB	Q2FYI5	0.25817	-0.677	0.25		rpsO	Q2G2Q1	0.0220394	-0.901	0.25
SAOUHSC_02265	Q2FWM4	0.0214945	-0.621	0.25		pcrA	Q53727	0.00374747	-0.989	0.25		SAOUHSC_01622	Q2FY44	0.00966172	-0.666	0.25		rpsZ	Q2FW19	0.00460557	-0.836	0.25
sceD	Q2FWF8	0.00404705	-0.619	0.25		rplB	P60430	0.00425079	-0.923	0.25		SAOUHSC_01105	Q2FZC7	0.00678742	-0.664	0.25		hutG	Q2FVT2	0.0121579	-0.833	0.25
ruvB	Q2FXT4	0.11404	-0.611	0.25		SAOUHSC_00792	Q2G035	0.0114122	-0.905	0.25		rpsO	Q2G2Q1	0.0421464	-0.663	0.25		SAOUHSC_00175	Q2G1F0	0.0218399	-0.82	0.25
era	Q2FY06	0.00739966	-0.607	0.25		cgoX	Q2FXA5	0.0491907	-0.868	0.25		SAOUHSC_00176	Q2G1E9	0.00348977	-0.659	0.25		SAOUHSC_01105	Q2FZC7	0.00149081	-0.801	0.25
SAOUHSC_02093	Q2FX13	0.341892	-0.596	0.25		betA	Q2FV11	0.0310799	-0.84	0.25		SAOUHSC_00686	Q2G0B9	0.0463782	-0.656	0.25		rplB	P60430	0.00861397	-0.729	0.25
SAOUHSC_02811	Q2G2L7	0.178036	-0.595	0.25		SAOUHSC_00122	Q2G1K0	0.0122902	-0.835	0.25		lipA	Q2FUU5	0.136802	-0.656	0.25		sepF	Q2FZ86	0.042606	-0.701	0.25
SAOUHSC_00890	Q2FZV0	0.0135399	-0.57	0.25		SAOUHSC_00467	Q2G0S7	0.00225764	-0.831	0.25		SAOUHSC_00485	Q2G0R1	0.0152947	-0.648	0.25		lipA	Q2FUU5	0.14083	-0.665	0.25
SAOUHSC_00792	Q2G035	0.0274835	-0.566	0.25		katA	Q2FYU7	0.0536541	-0.827	0.25		SAOUHSC_02265	Q2FWM4	0.0204061	-0.619	0.25		SAOUHSC_01376	Q2FYQ9	0.00379337	-0.661	0.25
accA	Q2FXM7	0.0192098	-0.552	0.25		ruvB	Q2FXT4	0.0610407	-0.822	0.25		SAOUHSC_00452	Q2G229	0.0315485	-0.598	0.25		SAOUHSC_00514	Q2G2M5	0.0234079	-0.656	0.25
atpG	Q2FWE9	0.0145454	-0.533	0.25		panC	Q2FV22	0.0168719	-0.807	0.25		SAOUHSC_00371	Q2G0Z0	0.0777652	-0.583	0.25		rpmG2	Q2FY22	0.210429	-0.621	0.25
fabI	Q2FZQ3	0.0142677	-0.518	0.25		SAOUHSC_00951	Q2FZP9	0.0250376	-0.779	0.25		tarF	Q2G1C1	0.02709	-0.571	0.25		femA	Q2FYR2	0.0986109	-0.612	0.25
SAOUHSC_01376	Q2FYQ9	0.0177462	-0.513	0.25		fur	Q2FY19	0.0254945	-0.768	0.25		SAOUHSC_00345	Q2G116	0.116475	-0.568	0.25		SAOUHSC_01709	Q2FXX1	0.0195354	-0.606	0.25
SAOUHSC_00658	Q2G0E8	0.273952	-0.509	0.25		SAOUHSC_01430	Q2FYL0	0.0106637	-0.756	0.25		rbfA	Q2G2Q4	0.323229	-0.565	0.25		SAOUHSC_00465	Q2G0S9	0.00941378	-0.603	0.25
SAOUHSC_00638	Q2G2L0	0.0433825	-0.508	0.25		prfC	Q2FZP4	0.0145784	-0.749	0.25		truA	Q2FW37	0.0550634	-0.554	0.25		SAOUHSC_00686	Q2G0B9	0.0712727	-0.6	0.25
tagH	Q2G2L1	0.154572	-0.506	0.25		SAOUHSC_00452	Q2G229	0.0156077	-0.744	0.25		SAOUHSC_01747	Q2FXT7	0.126059	-0.54	0.25		SAOUHSC_00180	Q2G1E5	0.00442321	-0.599	0.25
SAOUHSC_02920	Q2FV20	0.159872	-0.485	0.25		prs	Q2G0S2	0.0321219	-0.727	0.25		SAOUHSC_01734	Q2FXU8	0.138285	-0.534	0.25		rpsL	P0A0H0	0.0397462	-0.592	0.25
SAOUHSC_00508	Q2G242	0.0311166	-0.475	0.25		polA	Q2FXN9	0.00524548	-0.705	0.25		SAOUHSC_01787	Q2FXP8	0.0633279	-0.513	0.25		rpsS	Q2FW10	0.0395404	-0.591	0.25
SAOUHSC_00951	Q2FZP9	0.0364247	-0.468	0.25		SAOUHSC_01673	Q2FY01	0.0939419	-0.702	0.25		SAOUHSC_02627	Q2G2W3	0.0172651	-0.509	0.25		rplM	Q2FW38	0.0549876	-0.579	0.25
SAOUHSC_01412	Q2G2J9	0.227533	-0.465	0.25		SAOUHSC_00126	Q2G1J6	0.00733855	-0.701	0.25		ribBA	Q2FXG1	0.0288585	-0.505	0.25		rpmB	Q2FZ60	0.0501612	-0.569	0.25
prfC	Q2FZP4	0.115648	-0.449	0.25		asp23	Q2FW66	0.0529294	-0.697	0.25		SAOUHSC_01991	Q2FX86	0.0725097	-0.493	0.25		SAOUHSC_01665	Q2FY09	0.13253	-0.559	0.25
SAOUHSC_02013	P0A0K3	0.0685948	-0.438	0.25		SAOUHSC_01601	Q2FY64	0.0550682	-0.693	0.25		SAOUHSC_00508	Q2G242	0.0862538	-0.493	0.25		rpmG1	Q2FYU6	0.206323	-0.544	0.25
SAOUHSC_00465	Q2G0S9	0.0377384	-0.437	0.25		SAOUHSC_00485	Q2G0R1	0.0836926	-0.685	0.25		SAOUHSC_02895	Q2FV44	0.0569799	-0.492	0.25		SAOUHSC_01027	Q2FZH7	0.124061	-0.536	0.25
SAOUHSC_02697	Q2FVL4	0.0707192	-0.42	0.25		rpsD	Q2FXK6	0.00576969	-0.673	0.25		atl	Q2FZK7	0.0337032	-0.48	0.25		SAOUHSC_00554	Q2G0K6	0.0498084	-0.51	0.25
SAOUHSC_02302	Q2FWJ0	0.249619	-0.419	0.25		SAOUHSC_01460	Q2FYI6	0.0268172	-0.67	0.25		SAOUHSC_01173	Q2FZ69	0.0415854	-0.477	0.25		SAOUHSC_00535	Q2G0M5	0.0109129	-0.506	0.25
SAOUHSC_01413	Q2G2J8	0.134976	-0.413	0.25		SAOUHSC_02093	Q2FX13	0.340336	-0.66	0.25		SAOUHSC_01709	Q2FXX1	0.0445751	-0.469	0.25		SAOUHSC_01787	Q2FXP8	0.0519107	-0.506	0.25
lacB	Q2G2R0	0.157061	-0.409	0.25		SAOUHSC_02895	Q2FV44	0.0249014	-0.66	0.25		rocD	Q2FZU6	0.0496137	-0.466	0.25		SAOUHSC_01852	Q2G248	0.11101	-0.495	0.25
polA	Q2FXN9	0.092612	-0.408	0.25		SAOUHSC_00535	Q2G0M5	0.0120779	-0.641	0.25		SAOUHSC_02995	Q2FUV6	0.0785457	-0.464	0.25		SAOUHSC_00135	Q2G1I7	0.0409442	-0.495	0.25
SAOUHSC_01716	Q2FXW5	0.12781	-0.405	0.25		SAOUHSC_00371	Q2G0Z0	0.0782695	-0.639	0.25		femA	Q2FYR2	0.206057	-0.459	0.25		lytH	Q2FXU3	0.0632077	-0.494	0.25
prs	Q2G0S2	0.0373662	-0.399	0.25		gcvH	Q2FZZ8	0.133392	-0.638	0.25		dabA	Q2G0W1	0.0486207	-0.456	0.25		rplC	Q2FW06	0.112026	-0.489	0.25
SAOUHSC_02600	Q2FVU2	0.0611914	-0.397	0.25		SAOUHSC_01861	Q2FXI5	0.0340694	-0.636	0.25		SAOUHSC_00175	Q2G1F0	0.120792	-0.453	0.25		rplW	Q2FW08	0.0883861	-0.461	0.25
rimM	Q2FZ44	0.090291	-0.394	0.25		rex	Q2FWL6	0.0521132	-0.633	0.25		lgt	Q2G044	0.0490182	-0.452	0.25		SAOUHSC_01802	Q2FXN3	0.0653706	-0.455	0.25
SAOUHSC_01460	Q2FYI6	0.048892	-0.383	0.25		SAOUHSC_00834	Q2G000	0.0818592	-0.618	0.25		fur	Q2FY19	0.211315	-0.451	0.25		moaC	Q2FVX9	0.14843	-0.452	0.25
rocA	Q2FV67	0.094819	-0.372	0.25		thiI	Q2FXL1	0.0358788	-0.607	0.25		rplN	Q2FW16	0.0509841	-0.45	0.25		SAOUHSC_02265	Q2FWM4	0.0800013	-0.434	0.25
SAOUHSC_01454	Q2FYJ1	0.528679	-0.357	0.25		SAOUHSC_01716	Q2FXW5	0.0375087	-0.607	0.25		SAOUHSC_02697	Q2FVL4	0.0551232	-0.445	0.25		SAOUHSC_00690	Q2G0B5	0.186335	-0.427	0.25
SAOUHSC_02935	Q2FV08	0.326075	-0.356	0.25		SAOUHSC_02627	Q2G2W3	0.0249144	-0.607	0.25		trpS	Q2FZQ7	0.197423	-0.441	0.25		SAOUHSC_00833	Q2G001	0.153897	-0.42	0.25
SAOUHSC_01615	Q2FY50	0.348686	-0.351	0.25		SAOUHSC_00465	Q2G0S9	0.0210165	-0.606	0.25		SAOUHSC_01347	Q2FYS9	0.0326398	-0.435	0.25		SAOUHSC_02387	Q2FWB1	0.0527284	-0.415	0.25
SAOUHSC_02846	Q2FV88	0.102987	-0.345	0.25		SAOUHSC_00359	Q2G101	0.0349502	-0.604	0.25		SAOUHSC_02243	Q2FWN9	0.0343674	-0.431	0.25		SAOUHSC_02600	Q2FVU2	0.120809	-0.409	0.25
gpmA	Q2FVK8	0.092422	-0.342	0.25		glcT	Q2G2N4	0.0221272	-0.601	0.25		SAOUHSC_01711	Q2FXW9	0.0686829	-0.429	0.25		SAOUHSC_01801	Q2FXN4	0.0579587	-0.406	0.25
mgrA	Q2G0B1	0.0553858	-0.339	0.25		SAOUHSC_00550	Q2G0L0	0.0124545	-0.598	0.25		SAOUHSC_01852	Q2G248	0.105873	-0.428	0.25		SAOUHSC_01602	Q2FY63	0.0459367	-0.402	0.25
SAOUHSC_00176	Q2G1E9	0.0710263	-0.33	0.25		rocA	Q2FV67	0.0749949	-0.595	0.25		gtfB	Q2FUW8	0.0717615	-0.427	0.25		rplO	P0A0F8	0.29922	-0.399	0.25
asp23	Q2FW66	0.154171	-0.319	0.25		rplS	Q2FZ42	0.144471	-0.587	0.25		SAOUHSC_02597	Q2FVU4	0.143806	-0.423	0.25		SAOUHSC_00951	Q2FZP9	0.0692103	-0.397	0.25
rplP	Q2FW13	0.161746	-0.313	0.25		SAOUHSC_03045	Q2FUQ9	0.290697	-0.579	0.25		SAOUHSC_02241	Q2FWP0	0.168603	-0.423	0.25		SAOUHSC_02708	Q2FVK3	0.0806778	-0.39	0.25
rnj1	Q2FZG9	0.0765045	-0.312	0.25		SAOUHSC_01436	Q2FYK4	0.136934	-0.572	0.25		SAOUHSC_01430	Q2FYL0	0.0372878	-0.421	0.25		SAOUHSC_00485	Q2G0R1	0.156579	-0.387	0.25
purC	Q2FZJ3	0.416473	-0.311	0.25		tagH	Q2G2L1	0.0702	-0.565	0.25		rplC	Q2FW06	0.150723	-0.415	0.25		SAOUHSC_01837	Q2FXJ7	0.0750763	-0.373	0.25
trmFO	Q2FZ31	0.0971435	-0.308	0.25		rpsS	Q2FW10	0.0277383	-0.557	0.25		SAOUHSC_00465	Q2G0S9	0.0575795	-0.407	0.25		SAOUHSC_00513	Q2G2M3	0.105755	-0.371	0.25
SAOUHSC_00647	Q2G2E5	0.0778572	-0.307	0.25		SAOUHSC_01438	Q2FYK2	0.0405961	-0.548	0.25		SAOUHSC_00539	Q2G0M1	0.053633	-0.407	0.25		SAOUHSC_02450	Q2G2D4	0.0409202	-0.371	0.25
pcrA	Q53727	0.246044	-0.306	0.25		SAOUHSC_00117	Q2G1K5	0.161258	-0.538	0.25		thiI	Q2FXL1	0.0293217	-0.405	0.25		sraP	Q2FUW1	0.14837	-0.369	0.25
SAOUHSC_00788	Q2G038	0.30234	-0.3	0.25		SAOUHSC_00873	Q2FZW2	0.0586765	-0.523	0.25		SAOUHSC_02121	Q2FWY6	0.132925	-0.402	0.25		SAOUHSC_00179	Q2G1E6	0.114054	-0.361	0.25
SAOUHSC_00467	Q2G0S7	0.224344	-0.296	0.25		purS	Q2FZJ2	0.137909	-0.521	0.25		SAOUHSC_00833	Q2G001	0.302467	-0.402	0.25		prs	Q2G0S2	0.0911964	-0.36	0.25
SAOUHSC_00679	Q2G0C6	0.17249	-0.295	0.25		SAOUHSC_01837	Q2FXJ7	0.0295359	-0.52	0.25		rplB	P60430	0.0863777	-0.4	0.25		ptpA	Q2FX12	0.11996	-0.351	0.25
tpiA	Q2G030	0.282449	-0.291	0.25		SAOUHSC_00508	Q2G242	0.0918442	-0.513	0.25		rpmE2	Q2FWD8	0.147441	-0.399	0.25		SAOUHSC_00845	Q2FZY9	0.195966	-0.35	0.25
argF	Q2FUX8	0.170143	-0.288	0.25		SAOUHSC_02995	Q2FUV6	0.066793	-0.506	0.25		gcvPB	Q2FY35	0.0463664	-0.397	0.25		SAOUHSC_02921	Q2FV19	0.265186	-0.349	0.25
SAOUHSC_01673	Q2FY01	0.102408	-0.288	0.25		SAOUHSC_00553	Q2G0K7	0.228423	-0.5	0.25		SAOUHSC_00489	Q2G0Q7	0.125176	-0.394	0.25		SAOUHSC_00881	Q2FZV4	0.0769695	-0.344	0.25
SAOUHSC_02274	Q2FWL5	0.109709	-0.287	0.25		murT	Q2FWZ9	0.0842086	-0.5	0.25		hutG	Q2FVT2	0.155885	-0.39	0.25		lacC	P0A0B9	0.103047	-0.341	0.25
SAOUHSC_02387	Q2FWB1	0.162728	-0.285	0.25		der	Q2FYG0	0.0526883	-0.494	0.25		menE	Q2G2V3	0.0979215	-0.386	0.25		SAOUHSC_00488	Q2G0Q8	0.151211	-0.336	0.25
rsmA	Q2G0T0	0.138619	-0.282	0.25		rsmA	Q2G0T0	0.0816137	-0.491	0.25		leuS	Q2FXH2	0.139491	-0.386	0.25		nikA	Q2G2P5	0.0844794	-0.335	0.25
SAOUHSC_02244	Q2FWN8	0.200073	-0.281	0.25		trmFO	Q2FZ31	0.0858626	-0.486	0.25		sceD	Q2FWF8	0.154394	-0.367	0.25		SAOUHSC_02627	Q2G2W3	0.0718894	-0.329	0.25
SAOUHSC_01618	Q2FY48	0.0944692	-0.28	0.25		SAOUHSC_02265	Q2FWM4	0.072959	-0.482	0.25		rpsP	Q2FZ45	0.143281	-0.36	0.25		SAOUHSC_00717	Q2G2G0	0.0526732	-0.328	0.25
SAOUHSC_00742	Q2G078	0.181331	-0.274	0.25		SAOUHSC_01870	Q2FXH7	0.0614301	-0.482	0.25		rpsL	P0A0H0	0.121215	-0.352	0.25		efp	Q2FY41	0.230868	-0.325	0.25
secA1	O06446	0.168581	-0.27	0.25		SAOUHSC_00037	Q2G1R5	0.119062	-0.481	0.25		aroE	Q2FXY1	0.0894878	-0.351	0.25		mqo	Q2FV16	0.0740023	-0.322	0.25
SAOUHSC_00875	Q2FZW0	0.144766	-0.269	0.25		rpmB	Q2FZ60	0.133371	-0.481	0.25		SAOUHSC_00717	Q2G2G0	0.0553615	-0.345	0.25		SAOUHSC_01347	Q2FYS9	0.0848943	-0.32	0.25
recA	Q2FZ09	0.111424	-0.268	0.25		spx	Q2G1U6	0.0384108	-0.473	0.25		SAOUHSC_00875	Q2FZW0	0.0879229	-0.344	0.25		SAOUHSC_02146	Q2FWX5	0.109228	-0.317	0.25
valS	Q2FXR8	0.138996	-0.265	0.25		SAOUHSC_00397	Q2G0X6	0.0548697	-0.472	0.25		rplM	Q2FW38	0.171072	-0.34	0.25		rpsD	Q2FXK6	0.105004	-0.315	0.25
SAOUHSC_00553	Q2G0K7	0.358351	-0.265	0.25		purD	Q2FZI5	0.0823509	-0.467	0.25		rocA	Q2FV67	0.206458	-0.326	0.25		tarF	Q2G1C1	0.119719	-0.306	0.25
rpsS	Q2FW10	0.18457	-0.262	0.25		rpsG	P48940	0.317543	-0.457	0.25		acyP	Q2FYM9	0.161699	-0.314	0.25		era	Q2FY06	0.107514	-0.305	0.25
rex	Q2FWL6	0.303973	-0.262	0.25		rplW	Q2FW08	0.092614	-0.453	0.25		SAOUHSC_00881	Q2FZV4	0.082943	-0.314	0.25		SAOUHSC_02244	Q2FWN8	0.166421	-0.304	0.25
map	Q2FX05	0.241788	-0.262	0.25		ftsZ	Q2FZ89	0.04701	-0.452	0.25		gatC	Q2FWY8	0.284961	-0.312	0.25		thiI	Q2FXL1	0.202972	-0.303	0.25
rimP	Q2G2D3	0.211937	-0.261	0.25		hisC	Q2G087	0.0618592	-0.446	0.25		SAOUHSC_01138	Q2FZA1	0.0927848	-0.312	0.25		recD2	Q2FXV8	0.176701	-0.303	0.25
rlmN	Q2FZ66	0.155241	-0.26	0.25		SAOUHSC_00236	Q2G1A9	0.226054	-0.445	0.25		SAOUHSC_01602	Q2FY63	0.0916601	-0.311	0.25		SAOUHSC_00115	Q2G1K7	0.135957	-0.3	0.25
SAOUHSC_01833	Q2FXK1	0.152618	-0.259	0.25		asd	Q2FYP0	0.0418237	-0.44	0.25		argF	Q2FUX8	0.154237	-0.308	0.25		SAOUHSC_00925	Q2FZR5	0.0873478	-0.299	0.25
aroE	Q2FXY1	0.322444	-0.258	0.25		SAOUHSC_01577	Q2FY87	0.388481	-0.434	0.25		SAOUHSC_01670	Q2FY04	0.0919315	-0.305	0.25		SAOUHSC_02962	Q2FUY3	0.221341	-0.295	0.25
truA	Q2FW37	0.270915	-0.256	0.25		SAOUHSC_02574	Q2G1W0	0.18105	-0.426	0.25		rpsS	Q2FW10	0.180337	-0.3	0.25		SAOUHSC_02554	Q2FVW9	0.100321	-0.283	0.25
der	Q2FYG0	0.175871	-0.256	0.25		mqo	Q2FV16	0.0660627	-0.423	0.25		SAOUHSC_01673	Q2FY01	0.0813066	-0.3	0.25		rsfS	Q2G298	0.147734	-0.282	0.25
SAOUHSC_00309	Q2G146	0.353537	-0.253	0.25		recA	Q2FZ09	0.0726752	-0.419	0.25		rplE	Q2FW18	0.0877999	-0.299	0.25		cvfC	Q2FYK3	0.135929	-0.275	0.25
guaA	Q2G0Y6	0.131953	-0.245	0.25		coaBC	Q2G268	0.101708	-0.418	0.25		efp	Q2FY41	0.258275	-0.299	0.25		leuS	Q2FXH2	0.247479	-0.27	0.25
lacC	P0A0B9	0.256928	-0.243	0.25		SAOUHSC_02152	Q2FWW9	0.269557	-0.415	0.25		SAOUHSC_01814	Q2FXM1	0.293546	-0.296	0.25		SAOUHSC_00875	Q2FZW0	0.165586	-0.268	0.25
glcB	Q2FV87	0.563638	-0.242	0.25		SAOUHSC_00287	Q2G167	0.0835727	-0.405	0.25		nnrD	Q2G2P8	0.0916947	-0.295	0.25		rlmH	Q2G252	0.168558	-0.267	0.25
alr1	Q9ZAH5	0.508298	-0.242	0.25		lacB	Q2G2R0	0.240658	-0.403	0.25		SAOUHSC_01134	Q2FZA5	0.106157	-0.294	0.25		SAOUHSC_00579	Q2G0I6	0.177439	-0.264	0.25
pdxT	Q2G0Q0	0.213704	-0.24	0.25		SAOUHSC_01612	Q2FY53	0.158141	-0.402	0.25		SAOUHSC_01815	Q2FXM0	0.189073	-0.288	0.25		SAOUHSC_01701	Q2FXX9	0.117473	-0.262	0.25
rplB	P60430	0.270246	-0.239	0.25		mnmE	Q2FUQ2	0.264904	-0.397	0.25		perR	Q2G282	0.13682	-0.282	0.25		SAOUHSC_01438	Q2FYK2	0.279083	-0.257	0.25
SAOUHSC_01064	Q2G2C1	0.20737	-0.237	0.25		SAOUHSC_01163	Q2FZ78	0.0939499	-0.396	0.25		rlmN	Q2FZ66	0.138104	-0.278	0.25		SAOUHSC_00989	Q2FZL1	0.113476	-0.257	0.25
purB	Q2G2S0	0.203854	-0.237	0.25		SAOUHSC_00562	Q2G0J8	0.176624	-0.395	0.25		SAOUHSC_00580	Q2G0I5	0.344785	-0.278	0.25		rpmE2	Q2FWD8	0.388189	-0.253	0.25
asd	Q2FYP0	0.154715	-0.234	0.25		saeR	Q2G2G2	0.333216	-0.393	0.25		SAOUHSC_00535	Q2G0M5	0.102846	-0.272	0.25		glpD	Q2FYZ4	0.136824	-0.249	0.25
SAOUHSC_01184	Q2FZ67	0.310574	-0.234	0.25		SAOUHSC_00742	Q2G078	0.128549	-0.392	0.25		glmU	Q2G0S3	0.167654	-0.271	0.25		SAOUHSC_02241	Q2FWP0	0.305265	-0.244	0.25
SAOUHSC_00538	Q2G0M2	0.387162	-0.232	0.25		ptpA	Q2FX12	0.120875	-0.386	0.25		hisC	Q2G087	0.125417	-0.269	0.25		SAOUHSC_01869	Q2FXH8	0.427057	-0.241	0.25
SAOUHSC_00926	Q2FZR4	0.328772	-0.231	0.25		upp	Q2FWE6	0.0592299	-0.383	0.25		SAOUHSC_00127	Q2G1J5	0.398381	-0.269	0.25		rplP	Q2FW13	0.186522	-0.241	0.25
pheT	Q2FZD8	0.242458	-0.226	0.25		metE	Q2G122	0.133136	-0.383	0.25		rqcH	Q2G1U1	0.165994	-0.268	0.25		SAOUHSC_00144	Q2G1H9	0.194241	-0.239	0.25
SAOUHSC_00562	Q2G0J8	0.245547	-0.225	0.25		rlmN	Q2FZ66	0.0779309	-0.381	0.25		gmk	Q2G1U0	0.127139	-0.267	0.25		truA	Q2FW37	0.271079	-0.238	0.25
menE	Q2G2V3	0.228083	-0.224	0.25		SAOUHSC_00712	Q2G2T8	0.158361	-0.378	0.25		SAOUHSC_02600	Q2FVU2	0.180352	-0.266	0.25		SAOUHSC_02831	Q2FVA2	0.196411	-0.234	0.25
nfo	Q2FY16	0.158321	-0.222	0.25		SAOUHSC_01347	Q2FYS9	0.150735	-0.374	0.25		SAOUHSC_00462	Q2G1S2	0.242548	-0.262	0.25		rpsH	Q2FW20	0.223912	-0.233	0.25
SAOUHSC_03022	Q2FUS9	0.619024	-0.219	0.25		rpsO	Q2G2Q1	0.279673	-0.37	0.25		odhA	Q2FYM1	0.143504	-0.257	0.25		SAOUHSC_01815	Q2FXM0	0.258594	-0.231	0.25
mqo,1	Q2FVQ5	0.192665	-0.218	0.25		gpsA	Q2FYG1	0.0700213	-0.369	0.25		mqo	Q2FV16	0.163175	-0.251	0.25		rpsC	Q2FW12	0.150879	-0.23	0.25
gpsA	Q2FYG1	0.225394	-0.218	0.25		mqo,1	Q2FVQ5	0.110717	-0.364	0.25		SAOUHSC_02554	Q2FVW9	0.139315	-0.249	0.25		topB	Q2FW03	0.222735	-0.229	0.25
SAOUHSC_02125	Q2G1Y1	0.256004	-0.216	0.25		SAOUHSC_00847	Q2FZY7	0.298933	-0.364	0.25		SAOUHSC_01044	Q2G2A2	0.142395	-0.242	0.25		SAOUHSC_01249	Q2G2Q2	0.209753	-0.229	0.25
SAOUHSC_02790	Q2FVC3	0.357545	-0.215	0.25		rpsC	Q2FW12	0.0758298	-0.359	0.25		ptpA	Q2FX12	0.184115	-0.241	0.25		gtaB	Q2G1T6	0.204629	-0.228	0.25
msrR	Q7BHL7	0.183248	-0.215	0.25		cvfB	Q2FYP3	0.166887	-0.358	0.25		rpsZ	Q2FW19	0.251501	-0.239	0.25		der	Q2FYG0	0.235218	-0.226	0.25
radA	Q2G243	0.212154	-0.214	0.25		SAOUHSC_01042	Q2G2A4	0.272142	-0.353	0.25		SAOUHSC_01752	Q2FXT2	0.183282	-0.235	0.25		SAOUHSC_02859	Q2FV77	0.269034	-0.222	0.25
SAOUHSC_02443	Q2FW64	0.263354	-0.213	0.25		SAOUHSC_01618	Q2FY48	0.116803	-0.352	0.25		SAOUHSC_01287	Q2FYY6	0.205508	-0.234	0.25		fhs	Q2G296	0.194679	-0.218	0.25
SAOUHSC_02467	Q2FW50	0.36476	-0.211	0.25		SAOUHSC_00579	Q2G0I6	0.164023	-0.347	0.25		SAOUHSC_01612	Q2FY53	0.184866	-0.223	0.25		SAOUHSC_01041	Q2G2A5	0.194624	-0.212	0.25
ptpA	Q2FX12	0.190212	-0.208	0.25		SAOUHSC_02908	Q2FV31	0.296178	-0.346	0.25		SAOUHSC_00129	Q2G1J3	0.230378	-0.223	0.25		walK	Q2G2U4	0.272354	-0.211	0.25
rpsD	Q2FXK6	0.232186	-0.208	0.25		SAOUHSC_02387	Q2FWB1	0.16175	-0.344	0.25		SAOUHSC_00376	Q2G0Y5	0.447728	-0.223	0.25		hslO	Q2G0Q9	0.300385	-0.209	0.25
tarB	Q2G2X4	0.517103	-0.206	0.25		purC	Q2FZJ3	0.476928	-0.34	0.25		SAOUHSC_00878	Q2FZV7	0.180066	-0.219	0.25		glmU	Q2G0S3	0.286389	-0.207	0.25
murF	Q2FWH4	0.396432	-0.205	0.25		pheT	Q2FZD8	0.237101	-0.336	0.25		SAOUHSC_00115	Q2G1K7	0.240898	-0.218	0.25		SAOUHSC_00022	Q2G2U3	0.444099	-0.205	0.25
tyrS	Q2FXJ5	0.248308	-0.205	0.25		SAOUHSC_01752	Q2FXT2	0.200783	-0.336	0.25		SAOUHSC_01487	Q2FYG5	0.264329	-0.212	0.25		ychF	Q2G115	0.334746	-0.201	0.25
carA	Q2FZ73	0.253199	-0.201	0.25		gpmA	Q2FVK8	0.140749	-0.335	0.25		SAOUHSC_02146	Q2FWX5	0.265529	-0.211	0.25		SAOUHSC_01214	Q2FZ39	0.226707	-0.201	0.25
purL	Q2FZJ0	0.236505	-0.201	0.25		odhB	Q2FYM2	0.0963632	-0.334	0.25		sasF	Q2FUW9	0.295672	-0.209	0.25		SAOUHSC_00120	Q2G1K2	0.215209	-0.198	0.25
SAOUHSC_01436	Q2FYK4	0.437202	-0.192	0.25		SAOUHSC_02302	Q2FWJ0	0.285038	-0.332	0.25		gcvT	Q2FY33	0.259313	-0.208	0.25		SAOUHSC_01487	Q2FYG5	0.337182	-0.197	0.25
SAOUHSC_01744	Q2FXT9	0.545755	-0.187	0.25		gcvT	Q2FY33	0.183169	-0.332	0.25		gtaB	Q2G1T6	0.213522	-0.2	0.25		ald2	Q2FXL7	0.240889	-0.195	0.25
SAOUHSC_00849	Q2FZY5	0.441822	-0.183	0.25		menE	Q2G2V3	0.16071	-0.33	0.25		hprK	Q2G045	0.27803	-0.2	0.25		mntH	Q2G2G3	0.364977	-0.194	0.25
SAOUHSC_02747	Q2FVG5	0.359063	-0.18	0.25		SAOUHSC_02244	Q2FWN8	0.286486	-0.328	0.25		SAOUHSC_02867	Q2FV69	0.293798	-0.2	0.25		SAOUHSC_00995	P0A0M9	0.324563	-0.191	0.25
hisC	Q2G087	0.299532	-0.178	0.25		SAOUHSC_01254	Q2FZ17	0.279949	-0.328	0.25		fhs	Q2G296	0.239335	-0.195	0.25		odhA	Q2FYM1	0.304312	-0.188	0.25
SAOUHSC_02627	Q2G2W3	0.28847	-0.178	0.25		rimM	Q2FZ44	0.138369	-0.325	0.25		SAOUHSC_02352	Q2G2F5	0.229803	-0.192	0.25		rplE	Q2FW18	0.264744	-0.18	0.25
SAOUHSC_01734	Q2FXU8	0.251441	-0.174	0.25		purL	Q2FZJ0	0.168477	-0.322	0.25		rplA	Q2G0P0	0.348543	-0.188	0.25		rlmN	Q2FZ66	0.345805	-0.17	0.25
SAOUHSC_01249	Q2G2Q2	0.35692	-0.173	0.25		SAOUHSC_02577	Q2FVW4	0.240476	-0.319	0.25		SAOUHSC_02010	Q2G2H0	0.330876	-0.186	0.25		SAOUHSC_00523	Q2G0N7	0.365729	-0.168	0.25
tdcB	Q2FYJ3	0.332437	-0.169	0.25		SAOUHSC_01734	Q2FXU8	0.153148	-0.318	0.25		coaW	Q2FWC7	0.380538	-0.184	0.25		pcrA	Q53727	0.28281	-0.167	0.25
menD	Q2FZL7	0.555763	-0.169	0.25		SAOUHSC_00134	Q2G1I8	0.11876	-0.317	0.25		pyk	Q2FXM9	0.242587	-0.183	0.25		trmFO	Q2FZ31	0.320369	-0.165	0.25
SAOUHSC_01455	Q2FYJ0	0.291161	-0.16	0.25		SAOUHSC_02363	Q2FWD6	0.134807	-0.315	0.25		SAOUHSC_02699	Q2FVL2	0.297004	-0.174	0.25		SAOUHSC_02846	Q2FV88	0.469427	-0.16	0.25
SAOUHSC_01613	Q2FY52	0.348923	-0.159	0.25		SAOUHSC_00647	Q2G2E5	0.26255	-0.314	0.25		sucC	Q2FZ37	0.264524	-0.172	0.25		pckA	Q2G1W2	0.407445	-0.16	0.25
metK	Q2G1W4	0.413022	-0.158	0.25		SAOUHSC_00860	Q2FZX5	0.296166	-0.306	0.25		SAOUHSC_00120	Q2G1K2	0.290315	-0.171	0.25		SAOUHSC_02090	Q2FX16	0.513125	-0.157	0.25
SAOUHSC_01592	Q2FY73	0.328705	-0.156	0.25		SAOUHSC_00926	Q2FZR4	0.273	-0.304	0.25		pdxS	Q2G0Q1	0.270614	-0.17	0.25		SAOUHSC_00253	Q2G193	0.415959	-0.153	0.25
miaB	Q2FZ02	0.289462	-0.156	0.25		rpoC	Q2G0N5	0.156061	-0.296	0.25		SAOUHSC_00851	Q2FZY3	0.375055	-0.153	0.25		gmk	Q2G1U0	0.361684	-0.149	0.25
SAOUHSC_01670	Q2FY04	0.311569	-0.155	0.25		whiA	Q2G037	0.24804	-0.293	0.25		SAOUHSC_01266	Q2FZ05	0.366629	-0.142	0.25		SAOUHSC_02121	Q2FWY6	0.581611	-0.146	0.25
SAOUHSC_00117	Q2G1K5	0.563325	-0.153	0.25		metK	Q2G1W4	0.285827	-0.289	0.25		SAOUHSC_02658	Q2FVP4	0.414972	0.141	0.25		SAOUHSC_01759	Q2FXS6	0.497336	-0.142	0.25
SAOUHSC_02243	Q2FWN9	0.359676	-0.151	0.25		SAOUHSC_01324	Q2FYV0	0.172705	-0.288	0.25		SAOUHSC_00879	Q2FZV6	0.391591	0.143	0.25		SAOUHSC_02092	Q2FX14	0.468108	-0.14	0.25
SAOUHSC_00844	Q2FZZ0	0.358719	-0.145	0.25		sarR	Q9F0R1	0.263247	-0.285	0.25		bioB	Q2FVJ7	0.428441	0.145	0.25		dnaA	Q2G2H5	0.362196	0.147	0.25
SAOUHSC_01245	Q2G2C9	0.356177	-0.142	0.25		SAOUHSC_01477	Q2G257	0.404582	-0.28	0.25		betA	Q2FV11	0.585536	0.148	0.25		asd	Q2FYP0	0.363617	0.149	0.25
tmk	Q2G230	0.404824	0.14	0.25		SAOUHSC_01414	Q2G2J7	0.55017	-0.28	0.25		SAOUHSC_01613	Q2FY52	0.352343	0.148	0.25		glmS	Q2FWA0	0.354466	0.151	0.25
coaE	Q2FXP1	0.632121	0.142	0.25		SAOUHSC_00679	Q2G0C6	0.191144	-0.278	0.25		pgcA	Q2FVC1	0.3408	0.152	0.25		SAOUHSC_01337	Q2FYT8	0.300639	0.157	0.25
glyQS	Q2FY08	0.335896	0.145	0.25		def,1	Q2G265	0.256439	-0.275	0.25		SAOUHSC_01850	Q2G295	0.404309	0.153	0.25		prsA	Q2G2S6	0.418753	0.179	0.25
SAOUHSC_02382	Q2FWB6	0.401375	0.151	0.25		crtN	Q2FV60	0.215984	-0.274	0.25		SAOUHSC_01064	Q2G2C1	0.392496	0.154	0.25		SAOUHSC_02138	Q2FWY3	0.451208	0.181	0.25
SAOUHSC_00115	Q2G1K7	0.362495	0.155	0.25		gtaB	Q2G1T6	0.234242	-0.274	0.25		gcvH	Q2FZZ8	0.43188	0.154	0.25		guaB	Q2G0Y7	0.305534	0.185	0.25
SAOUHSC_02383	Q2FWB5	0.385514	0.162	0.25		SAOUHSC_01392	Q2FYP2	0.212087	-0.272	0.25		ftsH	Q2G0R0	0.334136	0.154	0.25		SAOUHSC_00855	Q2FZX9	0.269035	0.185	0.25
SAOUHSC_02975	Q2FUX0	0.532824	0.165	0.25		mfd	Q2G0R8	0.336691	-0.271	0.25		dnaA	Q2G2H5	0.341766	0.156	0.25		cntA	Q2FVE7	0.263138	0.188	0.25
ddl	Q2FWH3	0.249162	0.174	0.25		SAOUHSC_02013	P0A0K3	0.280078	-0.265	0.25		pcrA	Q53727	0.296661	0.161	0.25		lacD	P0A011	0.38446	0.2	0.25
murB	Q2G069	0.268998	0.18	0.25		SAOUHSC_02846	Q2FV88	0.388058	-0.265	0.25		smc	Q2FZ49	0.313121	0.161	0.25		SAOUHSC_00848	Q2FZY6	0.261494	0.201	0.25
metG	Q2G1R9	0.335992	0.18	0.25		SAOUHSC_02366	Q2FWD3	0.238928	-0.261	0.25		SAOUHSC_01838	Q2FXJ6	0.322071	0.163	0.25		thrS	Q2FXP7	0.247182	0.204	0.25
xpt	Q2G0Y9	0.35453	0.184	0.25		mgrA	Q2G0B1	0.261943	-0.26	0.25		SAOUHSC_00679	Q2G0C6	0.374647	0.165	0.25		metE	Q2G122	0.417624	0.205	0.25
pckA	Q2G1W2	0.402636	0.184	0.25		dapB	Q9EZ11	0.314446	-0.258	0.25		ahpF	O05204	0.453654	0.166	0.25		ddl	Q2FWH3	0.256307	0.213	0.25
rpsE	Q2FW23	0.316367	0.186	0.25		udk	Q2FXW6	0.361581	-0.254	0.25		SAOUHSC_02935	Q2FV08	0.702993	0.166	0.25		SAOUHSC_01846	Q2G294	0.177192	0.216	0.25
glyA	Q2FWE5	0.226582	0.192	0.25		ptsG	Q2G1G8	0.205537	-0.247	0.25		atpG	Q2FWE9	0.426343	0.17	0.25		clpB	Q2FZS8	0.156979	0.219	0.25
addA	Q2FZT5	0.383883	0.193	0.25		hpf	Q2G055	0.547308	-0.246	0.25		vraR	Q2FX09	0.380488	0.17	0.25		SAOUHSC_01408	Q2FYM7	0.224951	0.22	0.25
SAOUHSC_01158	Q2FZ83	0.449841	0.195	0.25		SAOUHSC_02146	Q2FWX5	0.266072	-0.243	0.25		SAOUHSC_00849	Q2FZY5	0.407443	0.171	0.25		SAOUHSC_02583	Q2FVV8	0.229636	0.221	0.25
ahpC	P0A0B7	0.248458	0.196	0.25		lipA,1	Q2FZX4	0.274211	-0.241	0.25		purL	Q2FZJ0	0.279035	0.178	0.25		ald1	Q2FYJ2	0.159759	0.227	0.25
greA	Q2FXW7	0.538245	0.197	0.25		SAOUHSC_02589	Q2FVV2	0.246159	-0.241	0.25		murI	Q2FZC6	0.279185	0.182	0.25		SAOUHSC_00679	Q2G0C6	0.186417	0.23	0.25
SAOUHSC_00903	Q2FZT7	0.21604	0.197	0.25		SAOUHSC_01744	Q2FXT9	0.492356	-0.239	0.25		SAOUHSC_02929	Q2FV14	0.250566	0.183	0.25		SAOUHSC_01606	Q2FY59	0.153233	0.233	0.25
SAOUHSC_02541	Q2FVY1	0.408422	0.207	0.25		SAOUHSC_00158	Q2G1G5	0.299052	-0.236	0.25		map	Q2FX05	0.343376	0.183	0.25		SAOUHSC_01901	Q2FXE8	0.187882	0.234	0.25
SAOUHSC_02899	Q2FV40	0.35097	0.211	0.25		SAOUHSC_00875	Q2FZW0	0.350751	-0.235	0.25		SAOUHSC_02335	Q2FWF6	0.316541	0.189	0.25		SAOUHSC_00002	Q2G2H4	0.214098	0.237	0.25
SAOUHSC_00025	Q2G253	0.233622	0.212	0.25		mutL	Q93T05	0.348227	-0.235	0.25		SAOUHSC_00402	Q2G0X1	0.338861	0.19	0.25		purM	Q2FZI8	0.135959	0.239	0.25
cysS	Q2G2M6	0.239662	0.213	0.25		rsbV	P60070	0.613081	-0.23	0.25		SAOUHSC_00002	Q2G2H4	0.29649	0.191	0.25		SAOUHSC_02790	Q2FVC3	0.294138	0.241	0.25
SAOUHSC_02556	Q2FVW7	0.283929	0.227	0.25		SAOUHSC_01858	Q2FXI8	0.324862	-0.229	0.25		arlR	Q9KJN4	0.291124	0.192	0.25		atpD	Q2FWF0	0.144424	0.242	0.25
gatC	Q2FWY8	0.493735	0.227	0.25		rsfS	Q2G298	0.259586	-0.229	0.25		glmS	Q2FWA0	0.261188	0.193	0.25		rpmC	Q2FW14	0.161767	0.243	0.25
gcvPB	Q2FY35	0.154331	0.228	0.25		gltX	Q2G241	0.464083	-0.228	0.25		SAOUHSC_02790	Q2FVC3	0.316131	0.199	0.25		SAOUHSC_02155	Q2FWW6	0.332347	0.246	0.25
rny	Q2FZ08	0.333192	0.229	0.25		SAOUHSC_01711	Q2FXW9	0.390105	-0.225	0.25		SAOUHSC_01253	Q2FZ18	0.218161	0.199	0.25		addB	Q2FZT6	0.183182	0.248	0.25
moaC	Q2FVX9	0.343302	0.233	0.25		nikA	Q2G2P5	0.28536	-0.22	0.25		SAOUHSC_00779	Q2G047	0.225493	0.202	0.25		SAOUHSC_02308	Q2FWI3	0.182843	0.248	0.25
SAOUHSC_01838	Q2FXJ6	0.148888	0.24	0.25		SAOUHSC_00580	Q2G0I5	0.515916	-0.216	0.25		purM	Q2FZI8	0.194795	0.203	0.25		SAOUHSC_00574	Q2G0J0	0.278672	0.25	0.25
SAOUHSC_01348	Q2FYS8	0.555977	0.241	0.25		tpx	Q2FXL3	0.364752	-0.214	0.25		asd	Q2FYP0	0.210475	0.213	0.25		SAOUHSC_00547	Q2G0L3	0.131601	0.258	0.25
glmS	Q2FWA0	0.141694	0.246	0.25		SAOUHSC_02243	Q2FWN9	0.264314	-0.208	0.25		aldA	Q2G1J0	0.242965	0.214	0.25		folD	Q2FZJ6	0.0971959	0.271	0.25
SAOUHSC_00491	Q2G0Q5	0.470015	0.247	0.25		sraP	Q2FUW1	0.427998	-0.207	0.25		SAOUHSC_02322	Q2FWG9	0.295253	0.214	0.25		SAOUHSC_00785	Q2G041	0.156242	0.276	0.25
rplY	Q2G0S0	0.201608	0.253	0.25		SAOUHSC_01679	Q2FXZ6	0.290032	-0.203	0.25		murF	Q2FWH4	0.329011	0.215	0.25		SAOUHSC_02423	Q2FW81	0.118659	0.279	0.25
gyrB	Q2G274	0.169515	0.254	0.25		SAOUHSC_00878	Q2FZV7	0.302503	-0.203	0.25		folD	Q2FZJ6	0.178165	0.22	0.25		SAOUHSC_00895	Q2FZU5	0.14278	0.283	0.25
ureB	Q2G2K6	0.179279	0.256	0.25		SAOUHSC_02597	Q2FVU4	0.493118	-0.201	0.25		alaS	Q2FXV9	0.241784	0.22	0.25		SAOUHSC_02542	Q2FVY0	0.135024	0.286	0.25
SAOUHSC_01979	Q2FX98	0.21309	0.257	0.25		pyk	Q2FXM9	0.288479	-0.199	0.25		priA	Q2G266	0.284038	0.223	0.25		SAOUHSC_02372	Q2FWC6	0.163024	0.287	0.25
SAOUHSC_00708	Q2G239	0.284232	0.261	0.25		SAOUHSC_00717	Q2G2G0	0.314807	-0.198	0.25		SAOUHSC_01576	Q2FY88	0.277251	0.224	0.25		pflB	Q2G1D8	0.0935335	0.287	0.25
tgt	Q2FXT6	0.14874	0.27	0.25		aldH1	Q2FWX9	0.359534	-0.196	0.25		glcT	Q2G2N4	0.17751	0.226	0.25		SAOUHSC_02929	Q2FV14	0.0825707	0.288	0.25
SAOUHSC_01802	Q2FXN3	0.161493	0.271	0.25		SAOUHSC_02600	Q2FVU2	0.375746	-0.192	0.25		SAOUHSC_02158	Q2FWW3	0.337428	0.226	0.25		panB	Q2FV21	0.186755	0.29	0.25
SAOUHSC_00320	Q2G135	0.193426	0.272	0.25		SAOUHSC_00345	Q2G116	0.572605	-0.19	0.25		SAOUHSC_02529	Q2FVZ2	0.220481	0.227	0.25		SAOUHSC_00153	Q2G1H0	0.107063	0.293	0.25
SAOUHSC_01901	Q2FXE8	0.176562	0.276	0.25		lacA	Q2G2R4	0.600183	-0.189	0.25		SAOUHSC_01338	Q2FYT7	0.42502	0.228	0.25		pyrG	Q2FWD1	0.175404	0.293	0.25
SAOUHSC_02134	Q2G234	0.113183	0.279	0.25		SAOUHSC_01104	Q2FZC8	0.519594	-0.189	0.25		tcaA	Q2G2I1	0.214412	0.232	0.25		hutI	Q2FVT6	0.348754	0.3	0.25
SAOUHSC_00675	Q2G0D0	0.442034	0.28	0.25		SAOUHSC_01376	Q2FYQ9	0.331702	-0.188	0.25		SAOUHSC_01255	Q2FZ16	0.233744	0.235	0.25		SAOUHSC_02915	Q2FV24	0.181138	0.303	0.25
esxA	Q2G189	0.237522	0.281	0.25		SAOUHSC_01184	Q2FZ67	0.445051	-0.188	0.25		secA1	O06446	0.204161	0.237	0.25		SAOUHSC_00779	Q2G047	0.0738236	0.306	0.25
SAOUHSC_00085	Q2G1M2	0.28709	0.281	0.25		SAOUHSC_01041	Q2G2A5	0.340011	-0.187	0.25		SAOUHSC_02774	Q2FVE0	0.438028	0.237	0.25		ldh1	Q2G218	0.0582885	0.31	0.25
uvrA	Q2G046	0.158645	0.288	0.25		folD	Q2FZJ6	0.402441	-0.186	0.25		ltaS	Q2G093	0.230599	0.238	0.25		SAOUHSC_02742	Q2FVH0	0.154071	0.319	0.25
SAOUHSC_02980	Q2G220	0.162171	0.288	0.25		SAOUHSC_01433	Q2FYK7	0.386827	-0.184	0.25		SAOUHSC_01701	Q2FXX9	0.161439	0.24	0.25		kdpD	Q2FWH7	0.0812079	0.321	0.25
sucD	Q2FZ36	0.138683	0.289	0.25		SAOUHSC_01064	Q2G2C1	0.425537	-0.179	0.25		SAOUHSC_02147	Q2FWX4	0.19388	0.24	0.25		alaS	Q2FXV9	0.119476	0.326	0.25
SAOUHSC_01819	Q2FXL6	0.283415	0.292	0.25		tarJ	Q2G1B9	0.344369	-0.177	0.25		SAOUHSC_00362	Q2G0Z9	0.296445	0.241	0.25		SAOUHSC_01692	Q2G2A1	0.265341	0.337	0.25
hslO	Q2G0Q9	0.26611	0.292	0.25		SAOUHSC_00489	Q2G0Q7	0.439275	-0.174	0.25		SAOUHSC_02695	Q2FVL6	0.201585	0.242	0.25		argS	Q2G0F8	0.157193	0.339	0.25
SAOUHSC_00785	Q2G041	0.0855831	0.296	0.25		dnaA	Q2G2H5	0.361973	-0.173	0.25		SAOUHSC_02827	Q2FVA6	0.181614	0.246	0.25		SAOUHSC_01821	Q2FXL4	0.236882	0.346	0.25
SAOUHSC_01091	Q2FZE0	0.211162	0.3	0.25		gtfB	Q2FUW8	0.402014	-0.173	0.25		atpD	Q2FWF0	0.18021	0.247	0.25		dnaE	Q9F1K0	0.362865	0.356	0.25
lacD	P0A011	0.163133	0.303	0.25		tuf	Q2G0N0	0.346992	-0.172	0.25		SAOUHSC_02133	Q2G235	0.155372	0.249	0.25		murT	Q2FWZ9	0.134934	0.366	0.25
tsf	Q2FZ23	0.0954861	0.307	0.25		radA	Q2G243	0.387822	-0.171	0.25		mutS2	Q2FZD3	0.278866	0.256	0.25		ezrA	Q2FXK8	0.134443	0.366	0.25
queF	Q2G081	0.0830122	0.307	0.25		murG	Q2FYL5	0.592607	-0.167	0.25		clpC	Q2G0P5	0.113993	0.26	0.25		clpP	Q2G036	0.0670423	0.368	0.25
SAOUHSC_01605	Q2FY60	0.0965549	0.309	0.25		SAOUHSC_02443	Q2FW64	0.412719	-0.165	0.25		SAOUHSC_00037	Q2G1R5	0.254501	0.261	0.25		SAOUHSC_01838	Q2FXJ6	0.0402109	0.37	0.25
SAOUHSC_02583	Q2FVV8	0.0966586	0.315	0.25		SAOUHSC_01701	Q2FXX9	0.477742	-0.165	0.25		SAOUHSC_02301	Q2FWJ1	0.124127	0.265	0.25		SAOUHSC_01332	Q2FYU2	0.147012	0.371	0.25
SAOUHSC_01869	Q2FXH8	0.266861	0.315	0.25		trxA	Q2FZD2	0.661	-0.163	0.25		lacD	P0A011	0.268541	0.266	0.25		SAOUHSC_02778	Q2FVD5	0.048676	0.373	0.25
hslU	Q2FZ28	0.140274	0.316	0.25		SAOUHSC_02010	Q2G2H0	0.457591	-0.157	0.25		SAOUHSC_00960	Q2FZP0	0.236365	0.269	0.25		SAOUHSC_02860	Q2FV76	0.11371	0.373	0.25
SAOUHSC_00927	Q2FZR3	0.0744424	0.325	0.25		nusA	Q2G2D2	0.438591	-0.155	0.25		SAOUHSC_01184	Q2FZ67	0.148852	0.273	0.25		fbp	Q2FVB2	0.054263	0.375	0.25
sepF	Q2FZ86	0.184034	0.327	0.25		SAOUHSC_00523	Q2G0N7	0.445438	-0.153	0.25		murC	Q2FXJ0	0.264147	0.275	0.25		ybeY	Q2FY02	0.238319	0.378	0.25
SAOUHSC_02744	Q2FVG8	0.0751614	0.331	0.25		rplV	Q2FW11	0.45924	-0.15	0.25		pyrR	Q2FZ77	0.150703	0.283	0.25		cpfC	Q2FXA4	0.169936	0.378	0.25
SAOUHSC_01199	Q2FZ53	0.253013	0.338	0.25		SAOUHSC_01138	Q2FZA1	0.428629	-0.148	0.25		xseA	Q2FY46	0.134816	0.283	0.25		rpoE	Q2FWD0	0.117932	0.38	0.25
SAOUHSC_02301	Q2FWJ1	0.0923242	0.339	0.25		pdp	Q2FWC1	0.481544	-0.145	0.25		ureC	Q2G2K5	0.11813	0.284	0.25		SAOUHSC_01611	Q2FY54	0.0943518	0.382	0.25
SAOUHSC_01427	Q2FYL3	0.139239	0.341	0.25		SAOUHSC_01800	Q2FXN6	0.443025	-0.144	0.25		SAOUHSC_01493	Q2FYF9	0.161641	0.288	0.25		SAOUHSC_01868	Q2FXH9	0.0890781	0.384	0.25
ald2	Q2FXL7	0.0564828	0.343	0.25		walK	Q2G2U4	0.46894	-0.14	0.25		metE	Q2G122	0.237722	0.289	0.25		SAOUHSC_02134	Q2G234	0.0403124	0.387	0.25
SAOUHSC_00349	Q2G112	0.106548	0.344	0.25		SAOUHSC_02352	Q2G2F5	0.495834	-0.14	0.25		SAOUHSC_02525	Q2FVZ5	0.132595	0.301	0.25		SAOUHSC_00960	Q2FZP0	0.101473	0.389	0.25
SAOUHSC_00895	Q2FZU5	0.0476202	0.345	0.25		tyrS	Q2FXJ5	0.45342	0.141	0.25		recG	O50581	0.120404	0.301	0.25		SAOUHSC_01493	Q2FYF9	0.0466034	0.39	0.25
SAOUHSC_01034	Q2FZH1	0.127418	0.346	0.25		ureC	Q2G2K5	0.444268	0.143	0.25		rpoE	Q2FWD0	0.208755	0.313	0.25		SAOUHSC_02133	Q2G235	0.0485887	0.391	0.25
rplA	Q2G0P0	0.137875	0.35	0.25		SAOUHSC_00763	Q2G059	0.423988	0.151	0.25		atpA	Q2FWE8	0.0955239	0.319	0.25		clpC	Q2G0P5	0.0223692	0.408	0.25
rplX	Q2FW17	0.404847	0.353	0.25		SAOUHSC_01623	Q2FY43	0.393734	0.154	0.25		SAOUHSC_02574	Q2G1W0	0.192607	0.32	0.25		dltA	Q2FZW6	0.238986	0.414	0.25
SAOUHSC_01029	Q2FZH5	0.160704	0.353	0.25		nnrD	Q2G2P8	0.439718	0.155	0.25		dltD	Q2FZW3	0.35391	0.323	0.25		SAOUHSC_01055	Q2G2G4	0.205958	0.414	0.25
SAOUHSC_00482	Q2G0R4	0.0770536	0.368	0.25		pgk	Q2G031	0.47145	0.155	0.25		SAOUHSC_02465	Q2FW52	0.166347	0.325	0.25		pyrF	Q2FZ71	0.172452	0.416	0.25
SAOUHSC_01821	Q2FXL4	0.146164	0.386	0.25		sceD	Q2FWF8	0.392561	0.16	0.25		SAOUHSC_01069	Q2FZG1	0.0867984	0.326	0.25		atpA	Q2FWE8	0.0260534	0.419	0.25
SAOUHSC_00179	Q2G1E6	0.0508312	0.386	0.25		SAOUHSC_01819	Q2FXL6	0.584277	0.161	0.25		SAOUHSC_02724	Q2FVI6	0.0728274	0.336	0.25		SAOUHSC_01968	Q2G2F0	0.0700508	0.419	0.25
panB	Q2FV21	0.073165	0.388	0.25		alaS	Q2FXV9	0.463956	0.162	0.25		groEL	Q2FWN4	0.087581	0.336	0.25		SAOUHSC_01624	Q2FY42	0.145934	0.42	0.25
SAOUHSC_02374	Q2FWC4	0.0770714	0.388	0.25		mntH	Q2G2G3	0.570724	0.165	0.25		uvrA	Q2G046	0.15986	0.338	0.25		SAOUHSC_01575	Q2FY89	0.0625465	0.422	0.25
sle1	Q2G0U9	0.0543769	0.397	0.25		SAOUHSC_00022	Q2G2U3	0.508276	0.166	0.25		alr1	Q9ZAH5	0.22248	0.346	0.25		purQ	Q2FZJ1	0.151308	0.431	0.25
rpmD	P0A0G2	0.282842	0.398	0.25		rsbW	Q2FWJ3	0.553608	0.172	0.25		ureE	Q2G2K8	0.131066	0.348	0.25		rex	Q2FWL6	0.0653992	0.445	0.25
ltaS	Q2G093	0.100146	0.421	0.25		floA	Q2FXZ9	0.398932	0.175	0.25		spx	Q2G1U6	0.0426546	0.353	0.25		spx	Q2G1U6	0.0140343	0.451	0.25
SAOUHSC_00554	Q2G0K6	0.0912442	0.425	0.25		SAOUHSC_02301	Q2FWJ1	0.358156	0.176	0.25		clpP	Q2G036	0.122428	0.353	0.25		msrA2	P0A086	0.0367396	0.451	0.25
SAOUHSC_01973	Q2G2T1	0.104574	0.427	0.25		bioB	Q2FVJ7	0.405507	0.176	0.25		rpmJ	Q2FW29	0.341362	0.358	0.25		groEL	Q2FWN4	0.0300735	0.456	0.25
SAOUHSC_02630	Q2G2W5	0.0353295	0.431	0.25		xseB	Q2FY47	0.431525	0.178	0.25		sigA	P0A0J0	0.132638	0.364	0.25		SAOUHSC_00086	Q2G1M1	0.0708932	0.458	0.25
SAOUHSC_02409	Q2FW91	0.114932	0.436	0.25		SAOUHSC_01145	Q2FZ94	0.313752	0.182	0.25		SAOUHSC_00190	Q2G1D5	0.0843023	0.368	0.25		menD	Q2FZL7	0.178974	0.462	0.25
SAOUHSC_01266	Q2FZ05	0.0473323	0.439	0.25		glmM	P0C0V7	0.3774	0.183	0.25		SAOUHSC_02003	Q2G2M9	0.185679	0.369	0.25		SAOUHSC_00688	Q2G0B7	0.0519644	0.463	0.25
SAOUHSC_01490	Q2FYG2	0.2967	0.458	0.25		SAOUHSC_01310	Q2FYW4	0.494176	0.184	0.25		SAOUHSC_00023	Q2G2U2	0.0621644	0.371	0.25		mutS	Q2FYZ9	0.175047	0.469	0.25
SAOUHSC_01594	Q2FY71	0.167888	0.46	0.25		SAOUHSC_01493	Q2FYF9	0.361421	0.189	0.25		SAOUHSC_01575	Q2FY89	0.0970312	0.373	0.25		hutU	Q2FVT5	0.0420717	0.481	0.25
nadK	Q2G1Z9	0.0951415	0.46	0.25		ligA	Q2G1Y0	0.357145	0.19	0.25		SAOUHSC_01376	Q2FYQ9	0.0734498	0.392	0.25		graR	Q2G0E0	0.0407791	0.492	0.25
priA	Q2G266	0.0589884	0.464	0.25		SAOUHSC_00114	Q2G1K8	0.303714	0.193	0.25		SAOUHSC_01768	Q2FXR7	0.326012	0.392	0.25		hemB	Q2FXR3	0.0828263	0.493	0.25
addB	Q2FZT6	0.0379928	0.468	0.25		SAOUHSC_02975	Q2FUX0	0.486717	0.195	0.25		grpE	Q2FXZ1	0.220071	0.392	0.25		SAOUHSC_00235	Q2G1B0	0.0980218	0.5	0.25
SAOUHSC_00444	Q2G0T4	0.0436121	0.47	0.25		clpC	Q2G0P5	0.293067	0.195	0.25		SAOUHSC_00927	Q2FZR3	0.0568205	0.394	0.25		SAOUHSC_00860	Q2FZX5	0.114553	0.51	0.25
kdpD	Q2FWH7	0.0432841	0.476	0.25		murA	Q2FWD4	0.294914	0.197	0.25		rex	Q2FWL6	0.059748	0.4	0.25		sfnaD	Q2FW70	0.164453	0.52	0.25
SAOUHSC_01611	Q2FY54	0.0568518	0.478	0.25		msrR	Q7BHL7	0.297006	0.199	0.25		SAOUHSC_00688	Q2G0B7	0.0839158	0.408	0.25		SAOUHSC_02630	Q2G2W5	0.0282567	0.534	0.25
mecA	Q2G1U5	0.12234	0.511	0.25		SAOUHSC_01265	Q2FZ06	0.367694	0.199	0.25		hemB	Q2FXR3	0.142883	0.411	0.25		acyP	Q2FYM9	0.0363024	0.539	0.25
SAOUHSC_02425	Q2FW79	0.328457	0.516	0.25		dltA	Q2FZW6	0.528314	0.209	0.25		murG	Q2FYL5	0.169277	0.412	0.25		SAOUHSC_01615	Q2FY50	0.109144	0.558	0.25
SAOUHSC_01043	Q2G2A3	0.366386	0.519	0.25		SAOUHSC_00795	Q2G032	0.432672	0.213	0.25		SAOUHSC_01098	Q2FZD4	0.0580224	0.426	0.25		aldA	Q2G1J0	0.0229294	0.568	0.25
pyrF	Q2FZ71	0.0792798	0.531	0.25		SAOUHSC_02372	Q2FWC6	0.312865	0.215	0.25		SAOUHSC_02134	Q2G234	0.0224571	0.432	0.25		alr1	Q9ZAH5	0.0936226	0.569	0.25
traP	Q2G2F3	0.0222185	0.534	0.25		SAOUHSC_02121	Q2FWY6	0.455307	0.22	0.25		pyrF	Q2FZ71	0.163684	0.434	0.25		SAOUHSC_00937	Q2G1U3	0.095662	0.574	0.25
SAOUHSC_01794	Q2FXP2	0.0493699	0.561	0.25		SAOUHSC_01850	Q2G295	0.300138	0.22	0.25		purC	Q2FZJ3	0.175066	0.449	0.25		SAOUHSC_01499	Q2FYF3	0.0356418	0.586	0.25
pyrH	Q2FZ22	0.0921509	0.602	0.25		ahpF	O05204	0.342875	0.221	0.25		recX	Q2G2G9	0.0424246	0.452	0.25		grpE	Q2FXZ1	0.0890669	0.587	0.25
groES	Q2FWN3	0.0782792	0.618	0.25		prfA	Q2FWE0	0.256747	0.221	0.25		SAOUHSC_02742	Q2FVH0	0.0348622	0.461	0.25		SAOUHSC_02744	Q2FVG8	0.0060801	0.624	0.25
SAOUHSC_01991	Q2FX86	0.565766	0.649	0.25		SAOUHSC_01467	Q2FYI0	0.250863	0.222	0.25		SAOUHSC_03049	Q2FUQ5	0.0319572	0.463	0.25		pgi	Q2FZU0	0.221405	0.633	0.25
SAOUHSC_02604	Q2FVT8	0.00779932	0.652	0.25		dnaJ	Q2FXZ3	0.237495	0.227	0.25		SAOUHSC_00158	Q2G1G5	0.0495635	0.466	0.25		SAOUHSC_00726	Q2G095	0.0759393	0.641	0.25
isaB	Q2FUX3	0.0423962	0.828	0.25		clpL	Q2FV74	0.242149	0.228	0.25		mutS	Q2FYZ9	0.137918	0.475	0.25		traP	Q2G2F3	0.0412526	0.65	0.25
lip2	Q2G155	0.0231503	0.902	0.25		pdhA	Q2FZG4	0.288667	0.23	0.25		glpK	Q2FYZ5	0.0180907	0.491	0.25		ldh2	Q2G1Y5	0.0415384	0.698	0.25
rplK	P0A0F4	0.0588747	0.921	0.25		SAOUHSC_00921	Q2FZR9	0.287471	0.232	0.25		SAOUHSC_02744	Q2FVG8	0.0373628	0.501	0.25		hpf	Q2G055	0.0177046	0.733	0.25
rpmA	Q2FXT0	0.0814664	0.975	0.25		SAOUHSC_01869	Q2FXH8	0.463934	0.236	0.25		SAOUHSC_01624	Q2FY42	0.0586794	0.503	0.25		SAOUHSC_00658	Q2G0E8	0.116774	0.756	0.25
SAOUHSC_02812	Q2G2L6	0.0636146	0.981	0.25		SAOUHSC_02430	Q2FW75	0.318529	0.239	0.25		hpf	Q2G055	0.106292	0.51	0.25		clpL	Q2FV74	0.000285904	0.87	0.25
SAOUHSC_01747	Q2FXT7	0.115235	0.982	0.25		SAOUHSC_01630	Q2FY36	0.432797	0.241	0.25		SAOUHSC_01821	Q2FXL4	0.064512	0.517	0.25		isaB	Q2FUX3	0.0441174	0.929	0.25
sbi	Q2FVK5	0.00406961	1.15	0.25		pheS	Q2FZD9	0.284994	0.242	0.25		SAOUHSC_00788	Q2G038	0.03221	0.518	0.25		nagD	Q2FZX0	0.0364226	0.979	0.25
SAOUHSC_01110	Q2FZC2	5.13271e-05	1.41	0.25		SAOUHSC_02658	Q2FVP4	0.247025	0.245	0.25		msrB	P0A088	0.121164	0.523	0.25		sbi	Q2FVK5	0.00928725	1.2	0.25
						SAOUHSC_00342	Q2G118	0.321026	0.246	0.25		cinA	Q2FZ10	0.177322	0.527	0.25		SAOUHSC_02979	Q2G222	0.00230064	1.21	0.25
						SAOUHSC_01487	Q2FYG5	0.34081	0.247	0.25		SAOUHSC_01071	Q2FZF9	0.0971867	0.53	0.25		SAOUHSC_00204	Q2G2P2	0.000167273	1.51	0.25
						atpD	Q2FWF0	0.259896	0.248	0.25		srrA	Q2FY79	0.0902104	0.54	0.25
						SAOUHSC_01320	Q2FYV4	0.425127	0.248	0.25		murT	Q2FWZ9	0.0357482	0.544	0.25
						SAOUHSC_00879	Q2FZV6	0.257132	0.251	0.25		nagD	Q2FZX0	0.0533887	0.56	0.25
						SAOUHSC_02406	Q2FW93	0.367092	0.253	0.25		hutU	Q2FVT5	0.018471	0.561	0.25
						sepF	Q2FZ86	0.420336	0.254	0.25		SAOUHSC_00776	Q2G050	0.124426	0.566	0.25
						SAOUHSC_00848	Q2FZY6	0.171617	0.257	0.25		ftsA	O07325	0.0368714	0.569	0.25
						SAOUHSC_02727	Q2FVI3	0.399263	0.257	0.25		SAOUHSC_00726	Q2G095	0.0846739	0.591	0.25
						SAOUHSC_01991	Q2FX86	0.268104	0.262	0.25		SAOUHSC_02589	Q2FVV2	0.0448971	0.602	0.25
						SAOUHSC_01091	Q2FZE0	0.204091	0.264	0.25		SAOUHSC_02849	Q2FV86	0.0153198	0.611	0.25
						kdpB	Q2FWI0	0.305735	0.264	0.25		SAOUHSC_01258	Q2FZ13	0.0236428	0.617	0.25
						SAOUHSC_01267	Q2FZ04	0.215596	0.27	0.25		ldh2	Q2G1Y5	0.102115	0.618	0.25
						groEL	Q2FWN4	0.209674	0.273	0.25		SAOUHSC_01412	Q2G2J9	0.038341	0.633	0.25
						SAOUHSC_01810	Q2FXM5	0.155636	0.275	0.25		SAOUHSC_02630	Q2G2W5	0.00587957	0.646	0.25
						rplI	Q2G2T3	0.448006	0.279	0.25		SAOUHSC_00860	Q2FZX5	0.0308211	0.66	0.25
						srrA	Q2FY79	0.340096	0.281	0.25		SAOUHSC_01454	Q2FYJ1	0.190987	0.681	0.25
						hemL2	Q2G283	0.233925	0.283	0.25		SAOUHSC_02979	Q2G222	0.0282807	0.703	0.25
						tsf	Q2FZ23	0.21059	0.289	0.25		SAOUHSC_01611	Q2FY54	0.00233824	0.727	0.25
						SAOUHSC_01979	Q2FX98	0.22681	0.29	0.25		SAOUHSC_02915	Q2FV24	0.00573936	0.738	0.25
						ftsH	Q2G0R0	0.155394	0.29	0.25		clpL	Q2FV74	0.000918329	0.743	0.25
						clfA	Q2G015	0.214299	0.293	0.25		SAOUHSC_02544	Q2FVX8	0.0283041	0.771	0.25
						clpP	Q2G036	0.187893	0.296	0.25		isaB	Q2FUX3	0.00643627	0.777	0.25
						cysS	Q2G2M6	0.163251	0.305	0.25		SAOUHSC_01766	Q2FXR9	0.0170586	0.779	0.25
						SAOUHSC_02133	Q2G235	0.132965	0.306	0.25		mecA	Q2G1U5	0.0155959	0.782	0.25
						glpK	Q2FYZ5	0.168262	0.307	0.25		SAOUHSC_00204	Q2G2P2	1.43475e-05	1.82	0.25
						SAOUHSC_00569	Q2G0J4	0.21793	0.311	0.25
						SAOUHSC_01652	Q2FY21	0.127917	0.316	0.25
						trpS	Q2FZQ7	0.443933	0.32	0.25
						SAOUHSC_00362	Q2G0Z9	0.164478	0.322	0.25
						SAOUHSC_01043	Q2G2A3	0.559493	0.323	0.25
						SAOUHSC_02525	Q2FVZ5	0.12374	0.324	0.25
						SAOUHSC_01605	Q2FY60	0.198601	0.33	0.25
						atpA	Q2FWE8	0.132751	0.333	0.25
						SAOUHSC_02827	Q2FVA6	0.286263	0.34	0.25
						divIB	Q2FZ91	0.114176	0.341	0.25
						srrB	Q2FY80	0.226283	0.349	0.25
						SAOUHSC_01675	Q2FY00	0.180976	0.349	0.25
						yidC	Q2FWG4	0.102754	0.352	0.25
						priA	Q2G266	0.228954	0.354	0.25
						SAOUHSC_02980	Q2G220	0.192034	0.357	0.25
						rpsK	Q2FW31	0.345097	0.357	0.25
						tgt	Q2FXT6	0.12395	0.359	0.25
						SAOUHSC_00903	Q2FZT7	0.0758879	0.359	0.25
						ebpS	Q2FYF1	0.0814794	0.362	0.25
						qoxB	Q2FZK0	0.209225	0.363	0.25
						SAOUHSC_01459	Q2FYI7	0.0858694	0.364	0.25
						SAOUHSC_02383	Q2FWB5	0.118337	0.365	0.25
						SAOUHSC_02158	Q2FWW3	0.184349	0.367	0.25
						SAOUHSC_00688	Q2G0B7	0.138042	0.367	0.25
						SAOUHSC_01611	Q2FY54	0.0695068	0.373	0.25
						SAOUHSC_01029	Q2FZH5	0.217743	0.374	0.25
						SAOUHSC_02145	Q2FWX6	0.184385	0.374	0.25
						truB	Q2G2Q3	0.140065	0.378	0.25
						hslO	Q2G0Q9	0.122172	0.38	0.25
						dagK	Q2FWZ2	0.334581	0.381	0.25
						rplL	P48860	0.170234	0.387	0.25
						SAOUHSC_01497	Q2FYF4	0.0729804	0.39	0.25
						SAOUHSC_01854	Q2G245	0.295735	0.391	0.25
						sdrD	Q2G0L4	0.0890402	0.392	0.25
						SAOUHSC_02583	Q2FVV8	0.106862	0.393	0.25
						SAOUHSC_01266	Q2FZ05	0.0556103	0.393	0.25
						gatC	Q2FWY8	0.335709	0.395	0.25
						SAOUHSC_02724	Q2FVI6	0.0775839	0.395	0.25
						SAOUHSC_02091	Q2FX15	0.187434	0.396	0.25
						SAOUHSC_00532	Q2G0M8	0.125915	0.398	0.25
						SAOUHSC_00646	Q2G2X6	0.145628	0.398	0.25
						SAOUHSC_01255	Q2FZ16	0.0698996	0.401	0.25
						ddl	Q2FWH3	0.1225	0.408	0.25
						SAOUHSC_00349	Q2G112	0.0793217	0.408	0.25
						traP	Q2G2F3	0.0709141	0.41	0.25
						SAOUHSC_01838	Q2FXJ6	0.0563652	0.431	0.25
						glyA	Q2FWE5	0.0951099	0.433	0.25
						SAOUHSC_02097	Q2FX10	0.0768447	0.433	0.25
						SAOUHSC_02134	Q2G234	0.0437936	0.434	0.25
						SAOUHSC_01920	Q2G2Y5	0.124401	0.434	0.25
						SAOUHSC_01071	Q2FZF9	0.108926	0.441	0.25
						SAOUHSC_02147	Q2FWX4	0.0486059	0.446	0.25
						SAOUHSC_00862	Q2FZX3	0.286529	0.452	0.25
						sle1	Q2G0U9	0.0465476	0.453	0.25
						SAOUHSC_01975	Q2G2S7	0.0575745	0.453	0.25
						SAOUHSC_00754	Q2G067	0.145639	0.462	0.25
						SAOUHSC_01768	Q2FXR7	0.200793	0.462	0.25
						SAOUHSC_01069	Q2FZG1	0.0422345	0.463	0.25
						trhO	Q2FUS7	0.166922	0.467	0.25
						SAOUHSC_01700	Q2FXY0	0.106508	0.471	0.25
						uvrA	Q2G046	0.0584278	0.473	0.25
						SAOUHSC_00085	Q2G1M2	0.148334	0.474	0.25
						SAOUHSC_01627	Q2FY39	0.288808	0.494	0.25
						SAOUHSC_01802	Q2FXN3	0.0788377	0.499	0.25
						SAOUHSC_02649	Q2FVQ3	0.258318	0.499	0.25
						SAOUHSC_01187	Q2FZ64	0.0582083	0.499	0.25
						SAOUHSC_01499	Q2FYF3	0.115148	0.502	0.25
						SAOUHSC_01908	Q2G1W5	0.0443441	0.502	0.25
						SAOUHSC_00675	Q2G0D0	0.256938	0.505	0.25
						mnhG1	Q2G2H9	0.0997781	0.512	0.25
						SAOUHSC_00015	Q2G2T6	0.0894752	0.519	0.25
						SAOUHSC_02542	Q2FVY0	0.021911	0.52	0.25
						SAOUHSC_01427	Q2FYL3	0.0647307	0.524	0.25
						rpsF	Q2G113	0.0909105	0.525	0.25
						clfB	Q2FUY2	0.0521613	0.526	0.25
						tcaA	Q2G2I1	0.0314337	0.527	0.25
						SAOUHSC_01237	Q2G1Z7	0.0993689	0.535	0.25
						SAOUHSC_01821	Q2FXL4	0.0567625	0.545	0.25
						SAOUHSC_01855	Q2G247	0.0509307	0.546	0.25
						SAOUHSC_00793	Q2G034	0.0422606	0.547	0.25
						addB	Q2FZT6	0.0164132	0.554	0.25
						SAOUHSC_00749	Q2G071	0.0980427	0.562	0.25
						SAOUHSC_00025	Q2G253	0.0196264	0.569	0.25
						rnhC	Q2FZD7	0.0597161	0.591	0.25
						mecA	Q2G1U5	0.117528	0.594	0.25
						rpmA	Q2FXT0	0.289718	0.597	0.25
						isaB	Q2FUX3	0.0540761	0.613	0.25
						panB	Q2FV21	0.038481	0.62	0.25
						SAOUHSC_02009	Q2G2H3	0.0643175	0.628	0.25
						SAOUHSC_00482	Q2G0R4	0.0193329	0.642	0.25
						rplK	P0A0F4	0.266874	0.668	0.25
						pstS	Q2FYP6	0.00860513	0.686	0.25
						atl	Q2FZK7	0.0136527	0.691	0.25
						SAOUHSC_00023	Q2G2U2	0.00495793	0.698	0.25
						groES	Q2FWN3	0.110937	0.711	0.25
						SAOUHSC_00658	Q2G0E8	0.059116	0.714	0.25
						SAOUHSC_02556	Q2FVW7	0.0312609	0.763	0.25
						SAOUHSC_00708	Q2G239	0.0152971	0.768	0.25
						dltD	Q2FZW3	0.0421674	0.802	0.25
						nagD	Q2FZX0	0.0141836	0.805	0.25
						SAOUHSC_02630	Q2G2W5	0.00287823	0.865	0.25
						SAOUHSC_02979	Q2G222	0.0135558	0.879	0.25
						SAOUHSC_00190	Q2G1D5	0.00518754	0.942	0.25
						lip2	Q2G155	0.0163748	1.1	0.25
						sbi	Q2FVK5	0.00157687	1.56	0.25
						SAOUHSC_01110	Q2FZC2	0.000304058	1.79	0.25

## Sheet: 50 min
Significant: A score of 0.25 on the two-sided Wilcoxon signed rank test and and log2FC above/below 0.14/-0.14 (10% change).
BTP-001 (0.5 µM)						BTP-001 (1 µM)						JK274 (5 µM)						BTP-001 (0.5 µM) + JK274 (5µM)
Gene name	Uniprot	P-value	Log2FC	Wilcox		Gene name	Uniprot	P-value	Log2FC	Wilcox		Gene name	Uniprot	P-value	Log2FC	Wilcox		Gene name	Uniprot	P-value	Log2FC	Wilcox
ftsA	O07325	2.33229e-05	-2.83	0.25		ftsA	O07325	1.9757e-08	-5.28	0.25		cspA	Q2FYN2	0.182402	-1.61	0.25		ftsA	O07325	2.66994e-06	-2.77	0.25
purS	Q2FZJ2	0.0128862	-1.79	0.25		SAOUHSC_01454	Q2FYJ1	3.02289e-05	-1.96	0.25		ribBA	Q2FXG1	0.0402094	-1.22	0.25		SAOUHSC_00729	Q2G091	3.18847e-05	-1.51	0.25
SAOUHSC_00003	Q2G276	0.0244919	-1.56	0.25		metN2	Q2FZZ2	2.67297e-05	-1.68	0.25		SAOUHSC_01801	Q2FXN4	0.00041724	-0.961	0.25		ribBA	Q2FXG1	0.00421499	-1.38	0.25
metN2	Q2FZZ2	0.000590347	-1.31	0.25		betA	Q2FV11	0.000760498	-1.65	0.25		SAOUHSC_01802	Q2FXN3	0.0224992	-0.926	0.25		betA	Q2FV11	1.40731e-05	-1.29	0.25
SAOUHSC_00893	Q2FZU7	0.000351969	-1.26	0.25		pcrA	Q53727	0.0035377	-1.65	0.25		rocA	Q2FV67	0.0619683	-0.919	0.25		SAOUHSC_00176	Q2G1E9	2.90344e-05	-1.2	0.25
SAOUHSC_01460	Q2FYI6	0.0469322	-1.14	0.25		purS	Q2FZJ2	0.0938324	-1.33	0.25		SAOUHSC_00819	Q2G009	0.0285589	-0.915	0.25		SAOUHSC_01376	Q2FYQ9	0.000390883	-1.15	0.25
hutG	Q2FVT2	0.0100661	-1.1	0.25		SAOUHSC_02935	Q2FV08	0.0139156	-1.29	0.25		ruvB	Q2FXT4	0.0438271	-0.901	0.25		SAOUHSC_01837	Q2FXJ7	0.00126637	-1.14	0.25
SAOUHSC_02244	Q2FWN8	0.0794536	-1.09	0.25		SAOUHSC_00729	Q2G091	0.00922985	-1.26	0.25		SAOUHSC_02093	Q2FX13	0.202888	-0.898	0.25		SAOUHSC_01889	Q2FXF9	0.019081	-1.13	0.25
SAOUHSC_01888	Q2FXG0	0.0218898	-0.985	0.25		polA	Q2FXN9	0.000372218	-1.19	0.25		SAOUHSC_02697	Q2FVL4	0.0546636	-0.83	0.25		SAOUHSC_00467	Q2G0S7	0.000188692	-1.09	0.25
SAOUHSC_01438	Q2FYK2	0.300528	-0.957	0.25		tagH	Q2G2L1	0.00324172	-1.14	0.25		SAOUHSC_00465	Q2G0S9	0.0484402	-0.825	0.25		ugtP	Q2FZP7	0.0712512	-1.08	0.25
nagB	Q2G0K8	0.0154447	-0.911	0.25		SAOUHSC_00637	Q2G2L2	0.0015904	-1.13	0.25		SAOUHSC_02152	Q2FWW9	0.00669679	-0.824	0.25		SAOUHSC_01802	Q2FXN3	0.000723281	-1.05	0.25
SAOUHSC_01454	Q2FYJ1	0.0117909	-0.907	0.25		SAOUHSC_01888	Q2FXG0	0.000532345	-1.11	0.25		sle1	Q2G0U9	0.104233	-0.8	0.25		SAOUHSC_01105	Q2FZC7	0.000725479	-1.01	0.25
SAOUHSC_00658	Q2G0E8	0.00735662	-0.896	0.25		cshA	Q2FWH5	0.00507042	-1.11	0.25		cshB	Q2FY15	0.00257105	-0.785	0.25		SAOUHSC_03045	Q2FUQ9	0.0155965	-0.993	0.25
SAOUHSC_02935	Q2FV08	0.0181825	-0.872	0.25		SAOUHSC_00893	Q2FZU7	0.032694	-1.01	0.25		SAOUHSC_00126	Q2G1J6	0.0285742	-0.758	0.25		SAOUHSC_01888	Q2FXG0	0.00352701	-0.977	0.25
rpsL	P0A0H0	0.365189	-0.837	0.25		rex	Q2FWL6	0.00291988	-0.995	0.25		SAOUHSC_00180	Q2G1E5	0.00707214	-0.752	0.25		SAOUHSC_00122	Q2G1K0	0.00122626	-0.931	0.25
SAOUHSC_00638	Q2G2L0	0.0144551	-0.831	0.25		SAOUHSC_02298	Q2FWJ4	0.162937	-0.99	0.25		SAOUHSC_01800	Q2FXN6	0.119975	-0.725	0.25		SAOUHSC_00175	Q2G1F0	0.00351123	-0.878	0.25
SAOUHSC_00553	Q2G0K7	0.00699687	-0.781	0.25		SAOUHSC_00467	Q2G0S7	0.00261064	-0.988	0.25		fumC	Q2FX94	0.101645	-0.722	0.25		SAOUHSC_01801	Q2FXN4	0.000242769	-0.848	0.25
SAOUHSC_02093	Q2FX13	0.00389894	-0.779	0.25		SAOUHSC_00638	Q2G2L0	0.0548482	-0.948	0.25		SAOUHSC_01888	Q2FXG0	0.00588845	-0.712	0.25		SAOUHSC_00180	Q2G1E5	0.00197944	-0.846	0.25
SAOUHSC_01349	Q2FYS7	0.00679303	-0.756	0.25		prfC	Q2FZP4	0.000504559	-0.936	0.25		SAOUHSC_00729	Q2G091	0.0411567	-0.708	0.25		graX	Q2G0E1	0.0125166	-0.826	0.25
cshA	Q2FWH5	0.0427422	-0.752	0.25		SAOUHSC_00652	Q2G1Z3	0.0530075	-0.907	0.25		SAOUHSC_00877	Q2FZV8	0.0730814	-0.706	0.25		ribH	Q2FXG2	0.0406923	-0.816	0.25
ribBA	Q2FXG1	0.0321746	-0.751	0.25		SAOUHSC_02895	Q2FV44	0.0274354	-0.905	0.25		SAOUHSC_01105	Q2FZC7	0.0127367	-0.683	0.25		sceD	Q2FWF8	0.00444966	-0.748	0.25
SAOUHSC_00465	Q2G0S9	0.000974499	-0.749	0.25		cspA	Q2FYN2	0.13112	-0.897	0.25		rocD	Q2FZU6	0.0561516	-0.679	0.25		rpoE	Q2FWD0	0.0563384	-0.742	0.25
pdhA	Q2FZG4	0.0864251	-0.729	0.25		mutS	Q2FYZ9	0.0338969	-0.885	0.25		SAOUHSC_00122	Q2G1K0	0.0294838	-0.675	0.25		SAOUHSC_00488	Q2G0Q8	0.00112144	-0.741	0.25
isdI	Q2G1J2	0.0134032	-0.711	0.25		SAOUHSC_02244	Q2FWN8	0.0427501	-0.876	0.25		SAOUHSC_01837	Q2FXJ7	0.0619542	-0.654	0.25		SAOUHSC_00179	Q2G1E6	0.00569219	-0.708	0.25
recR	Q2G0T3	0.010271	-0.702	0.25		ribBA	Q2FXG1	0.022314	-0.869	0.25		gcvT	Q2FY33	0.00200436	-0.651	0.25		SAOUHSC_02831	Q2FVA2	0.00159989	-0.706	0.25
SAOUHSC_02385	Q2FWB3	0.00698158	-0.673	0.25		hutG	Q2FVT2	0.0164247	-0.866	0.25		ribH	Q2FXG2	0.150638	-0.643	0.25		SAOUHSC_02409	Q2FW91	0.00750519	-0.698	0.25
lacB	Q2G2R0	0.0586586	-0.666	0.25		SAOUHSC_01701	Q2FXX9	0.00383163	-0.827	0.25		mtnN	Q2FXX8	0.135341	-0.633	0.25		sle1	Q2G0U9	0.0209418	-0.681	0.25
pgi	Q2FZU0	0.0222688	-0.656	0.25		ugtP	Q2FZP7	0.119263	-0.822	0.25		SAOUHSC_02409	Q2FW91	0.00991009	-0.631	0.25		SAOUHSC_00819	Q2G009	0.0123154	-0.665	0.25
SAOUHSC_00397	Q2G0X6	0.151886	-0.647	0.25		SAOUHSC_00324	Q2G132	0.00744042	-0.813	0.25		SAOUHSC_00490	Q2G0Q6	0.119419	-0.609	0.25		tagH	Q2G2L1	0.0085966	-0.657	0.25
SAOUHSC_01267	Q2FZ04	0.00702646	-0.632	0.25		SAOUHSC_00553	Q2G0K7	0.0274009	-0.795	0.25		SAOUHSC_02402	Q2FW97	0.158012	-0.589	0.25		SAOUHSC_00569	Q2G0J4	0.0210975	-0.648	0.25
SAOUHSC_02697	Q2FVL4	0.111565	-0.628	0.25		mnmE	Q2FUQ2	0.0142392	-0.785	0.25		SAOUHSC_02161	Q2FWW1	0.0257823	-0.587	0.25		SAOUHSC_00535	Q2G0M5	0.00538397	-0.629	0.25
SAOUHSC_02302	Q2FWJ0	0.0119106	-0.581	0.25		SAOUHSC_02125	Q2G1Y1	0.00215355	-0.764	0.25		SAOUHSC_01104	Q2FZC8	0.00539209	-0.578	0.25		SAOUHSC_02139	Q2FWY2	0.0364902	-0.625	0.25
SAOUHSC_00114	Q2G1K8	0.161705	-0.566	0.25		SAOUHSC_01837	Q2FXJ7	0.0229433	-0.749	0.25		gcvPA	Q2FY34	0.0613937	-0.559	0.25		SAOUHSC_00126	Q2G1J6	0.0202009	-0.624	0.25
SAOUHSC_02366	Q2FWD3	0.0940869	-0.541	0.25		SAOUHSC_00860	Q2FZX5	0.00625486	-0.733	0.25		SAOUHSC_00324	Q2G132	0.248535	-0.555	0.25		SAOUHSC_01816	Q2FXL9	0.0534009	-0.615	0.25
SAOUHSC_00096	Q2G263	0.0132125	-0.531	0.25		SAOUHSC_00792	Q2G035	0.0139739	-0.687	0.25		SAOUHSC_01709	Q2FXX1	0.0704145	-0.546	0.25		SAOUHSC_01711	Q2FXW9	0.0204442	-0.607	0.25
rpsP	Q2FZ45	0.12147	-0.528	0.25		lacB	Q2G2R0	0.0702928	-0.686	0.25		kdpB	Q2FWI0	0.0680655	-0.538	0.25		SAOUHSC_00030	Q2G2E9	0.0347751	-0.599	0.25
cspA	Q2FYN2	0.323465	-0.527	0.25		SAOUHSC_01716	Q2FXW5	0.0272878	-0.686	0.25		SAOUHSC_00873	Q2FZW2	0.0426459	-0.5	0.25		kdpB	Q2FWI0	0.0177692	-0.582	0.25
SAOUHSC_00508	Q2G242	0.0248419	-0.522	0.25		SAOUHSC_00287	Q2G167	0.0324359	-0.68	0.25		SAOUHSC_01347	Q2FYS9	0.022668	-0.487	0.25		SAOUHSC_01828	Q2FXK7	0.00488704	-0.573	0.25
trmD	Q2FZ43	0.0210686	-0.502	0.25		SAOUHSC_01624	Q2FY42	0.00272188	-0.676	0.25		SAOUHSC_00179	Q2G1E6	0.183327	-0.487	0.25		SAOUHSC_00579	Q2G0I6	0.0150083	-0.571	0.25
gpsA	Q2FYG1	0.0795872	-0.502	0.25		SAOUHSC_00037	Q2G1R5	0.0157711	-0.665	0.25		SAOUHSC_02013	P0A0K3	0.133026	-0.473	0.25		SAOUHSC_00554	Q2G0K6	0.0574363	-0.569	0.25
SAOUHSC_00037	Q2G1R5	0.0352895	-0.495	0.25		rocD	Q2FZU6	0.123651	-0.664	0.25		pdxT	Q2G0Q0	0.0869732	-0.472	0.25		SAOUHSC_01812	Q2FXM3	0.0294518	-0.555	0.25
SAOUHSC_00710	Q2G2U0	0.167697	-0.49	0.25		recG	O50581	0.00835208	-0.661	0.25		SAOUHSC_00176	Q2G1E9	0.0189405	-0.466	0.25		SAOUHSC_00989	Q2FZL1	0.0177079	-0.539	0.25
SAOUHSC_02895	Q2FV44	0.0572314	-0.486	0.25		panC	Q2FV22	0.0257719	-0.651	0.25		SAOUHSC_00488	Q2G0Q8	0.0345597	-0.455	0.25		SAOUHSC_00637	Q2G2L2	0.0342142	-0.533	0.25
SAOUHSC_02152	Q2FWW9	0.0151386	-0.484	0.25		trmD	Q2FZ43	0.00531669	-0.64	0.25		fhs	Q2G296	0.0250654	-0.452	0.25		nreC	Q2FVM7	0.0496841	-0.532	0.25
lacR	P0A0Q0	0.129347	-0.483	0.25		SAOUHSC_01698	Q2FXY2	0.128815	-0.64	0.25		SAOUHSC_01828	Q2FXK7	0.12166	-0.45	0.25		copZ	Q2FV63	0.162667	-0.525	0.25
SAOUHSC_01376	Q2FYQ9	0.104545	-0.477	0.25		SAOUHSC_02849	Q2FV86	0.00638437	-0.639	0.25		SAOUHSC_01812	Q2FXM3	0.111576	-0.445	0.25		SAOUHSC_01709	Q2FXX1	0.0637017	-0.522	0.25
SAOUHSC_00287	Q2G167	0.0846974	-0.476	0.25		mtnN	Q2FXX8	0.0097562	-0.632	0.25		SAOUHSC_00481	Q2G0R5	0.035318	-0.443	0.25		trhO	Q2FUS7	0.037192	-0.515	0.25
SAOUHSC_01698	Q2FXY2	0.197651	-0.459	0.25		acyP	Q2FYM9	0.0263214	-0.631	0.25		SAOUHSC_01889	Q2FXF9	0.16398	-0.437	0.25		SAOUHSC_00730	Q2G090	0.0411414	-0.514	0.25
SAOUHSC_00849	Q2FZY5	0.0472931	-0.458	0.25		queE	Q2G1X7	0.0473176	-0.625	0.25		SAOUHSC_00554	Q2G0K6	0.0361812	-0.429	0.25		prfC	Q2FZP4	0.00734083	-0.507	0.25
SAOUHSC_00452	Q2G229	0.222729	-0.453	0.25		SAOUHSC_02152	Q2FWW9	0.0122833	-0.624	0.25		SAOUHSC_00834	Q2G000	0.271342	-0.427	0.25		SAOUHSC_01477	Q2G257	0.0073529	-0.506	0.25
SAOUHSC_01415	Q2FYM3	0.241056	-0.452	0.25		SAOUHSC_01861	Q2FXI5	0.0316143	-0.619	0.25		hutG	Q2FVT2	0.1698	-0.424	0.25		rocD	Q2FZU6	0.0316612	-0.49	0.25
SAOUHSC_00324	Q2G132	0.0126127	-0.447	0.25		SAOUHSC_00422	Q2G0V3	0.0314499	-0.613	0.25		SAOUHSC_01324	Q2FYV0	0.364811	-0.42	0.25		SAOUHSC_00117	Q2G1K5	0.00990974	-0.486	0.25
rpsB	Q2FZ25	0.0483163	-0.441	0.25		rimM	Q2FZ44	0.0259191	-0.61	0.25		atl	Q2FZK7	0.10652	-0.417	0.25		SAOUHSC_01766	Q2FXR9	0.00873017	-0.483	0.25
SAOUHSC_01701	Q2FXX9	0.0530054	-0.441	0.25		SAOUHSC_00634	Q2G2D8	0.159149	-0.607	0.25		SAOUHSC_00569	Q2G0J4	0.099673	-0.416	0.25		rpsR	Q2G111	0.110072	-0.482	0.25
ldh2	Q2G1Y5	0.177273	-0.429	0.25		SAOUHSC_02366	Q2FWD3	0.0745755	-0.599	0.25		xseA	Q2FY46	0.0842592	-0.413	0.25		SAOUHSC_00119	Q2G1K3	0.0218216	-0.478	0.25
aroE	Q2FXY1	0.0931477	-0.424	0.25		SAOUHSC_02556	Q2FVW7	0.0779588	-0.587	0.25		potA	Q2G2A7	0.0640986	-0.406	0.25		rpsD	Q2FXK6	0.00563039	-0.465	0.25
tpx	Q2FXL3	0.207733	-0.424	0.25		SAOUHSC_01766	Q2FXR9	0.00324817	-0.583	0.25		odhB	Q2FYM2	0.117194	-0.376	0.25		tarL	Q2G1B8	0.00699916	-0.458	0.25
SAOUHSC_01889	Q2FXF9	0.221955	-0.424	0.25		ruvB	Q2FXT4	0.0989244	-0.578	0.25		SAOUHSC_01436	Q2FYK4	0.0377747	-0.375	0.25		gcvPB	Q2FY35	0.0324293	-0.458	0.25
SAOUHSC_00925	Q2FZR5	0.155254	-0.402	0.25		ndk	Q2FYG7	0.108939	-0.578	0.25		SAOUHSC_00686	Q2G0B9	0.0736481	-0.375	0.25		potA	Q2G2A7	0.0116479	-0.447	0.25
SAOUHSC_00742	Q2G078	0.0157891	-0.393	0.25		recA	Q2FZ09	0.0157733	-0.556	0.25		rlmH	Q2G252	0.251315	-0.366	0.25		SAOUHSC_00116	Q2G1K6	0.0618492	-0.446	0.25
pheT	Q2FZD8	0.0549617	-0.385	0.25		SAOUHSC_00834	Q2G000	0.0775243	-0.555	0.25		SAOUHSC_01973	Q2G2T1	0.106735	-0.365	0.25		lyrA	Q2FVT1	0.0346048	-0.445	0.25
polA	Q2FXN9	0.0233421	-0.382	0.25		SAOUHSC_00180	Q2G1E5	0.0527115	-0.543	0.25		map	Q2FX05	0.103202	-0.36	0.25		SAOUHSC_00659	Q2G0E7	0.0527936	-0.444	0.25
sarR	Q9F0R1	0.0743457	-0.375	0.25		SAOUHSC_01717	Q2FXW4	0.263682	-0.542	0.25		SAOUHSC_00117	Q2G1K5	0.130841	-0.358	0.25		rpsG	P48940	0.250405	-0.441	0.25
fabI	Q2FZQ3	0.181217	-0.373	0.25		SAOUHSC_01602	Q2FY63	0.0237302	-0.542	0.25		SAOUHSC_00025	Q2G253	0.56834	-0.353	0.25		SAOUHSC_01454	Q2FYJ1	0.0630591	-0.434	0.25
acyP	Q2FYM9	0.183218	-0.371	0.25		gpsA	Q2FYG1	0.0509264	-0.521	0.25		SAOUHSC_00128	Q2G1J4	0.0356097	-0.347	0.25		pcrA	Q53727	0.0367707	-0.431	0.25
SAOUHSC_01717	Q2FXW4	0.310737	-0.371	0.25		SAOUHSC_00819	Q2G009	0.0299692	-0.51	0.25		SAOUHSC_01383	Q2FYQ2	0.196527	-0.343	0.25		SAOUHSC_01041	Q2G2A5	0.114626	-0.431	0.25
SAOUHSC_02604	Q2FVT8	0.204313	-0.367	0.25		SAOUHSC_02828	Q2FVA5	0.0247765	-0.51	0.25		SAOUHSC_01611	Q2FY54	0.153079	-0.337	0.25		cshA	Q2FWH5	0.152011	-0.427	0.25
SAOUHSC_00835	Q2FZZ9	0.0633541	-0.355	0.25		sigA	P0A0J0	0.0082178	-0.505	0.25		SAOUHSC_00277	Q2G2Q6	0.460078	-0.336	0.25		SAOUHSC_00792	Q2G035	0.0189594	-0.417	0.25
SAOUHSC_00792	Q2G035	0.0442117	-0.353	0.25		isdI	Q2G1J2	0.0163117	-0.498	0.25		SAOUHSC_02385	Q2FWB3	0.209956	-0.335	0.25		rimM	Q2FZ44	0.0415437	-0.403	0.25
rpsR	Q2G111	0.252241	-0.352	0.25		rpoE	Q2FWD0	0.12653	-0.495	0.25		rplV	Q2FW11	0.101011	-0.334	0.25		SAOUHSC_00465	Q2G0S9	0.0941817	-0.398	0.25
saeR	Q2G2G2	0.151165	-0.35	0.25		SAOUHSC_00788	Q2G038	0.0361222	-0.493	0.25		SAOUHSC_00119	Q2G1K3	0.126463	-0.331	0.25		mutS	Q2FYZ9	0.0262483	-0.395	0.25
rocD	Q2FZU6	0.107436	-0.346	0.25		crtP	Q2FV57	0.0146617	-0.487	0.25		menD	Q2FZL7	0.108848	-0.325	0.25		SAOUHSC_00553	Q2G0K7	0.0982699	-0.395	0.25
SAOUHSC_00234	Q2G1B1	0.375522	-0.337	0.25		SAOUHSC_02574	Q2G1W0	0.0392154	-0.487	0.25		lipA	Q2FUU5	0.145477	-0.322	0.25		mnmE	Q2FUQ2	0.0533004	-0.392	0.25
SAOUHSC_01716	Q2FXW5	0.307244	-0.334	0.25		spx	Q2G1U6	0.144122	-0.483	0.25		SAOUHSC_00574	Q2G0J0	0.170982	-0.321	0.25		SAOUHSC_01576	Q2FY88	0.0751101	-0.392	0.25
SAOUHSC_02589	Q2FVV2	0.0816314	-0.332	0.25		SAOUHSC_01727	Q2FXV4	0.0244888	-0.48	0.25		SAOUHSC_00121	Q2G1K1	0.139624	-0.316	0.25		radA	Q2G243	0.0182069	-0.39	0.25
argF	Q2FUX8	0.0445981	-0.33	0.25		SAOUHSC_00535	Q2G0M5	0.0407182	-0.473	0.25		ald2	Q2FXL7	0.0519714	-0.314	0.25		SAOUHSC_01701	Q2FXX9	0.0575107	-0.39	0.25
SAOUHSC_02875	Q2FV62	0.0889089	-0.327	0.25		rpsD	Q2FXK6	0.0164538	-0.472	0.25		parE	Q2FYS5	0.087455	-0.313	0.25		SAOUHSC_01686	Q2FXY9	0.0650904	-0.387	0.25
SAOUHSC_00834	Q2G000	0.1194	-0.325	0.25		SAOUHSC_02302	Q2FWJ0	0.00862217	-0.465	0.25		SAOUHSC_00535	Q2G0M5	0.110775	-0.303	0.25		rocA	Q2FV67	0.10025	-0.383	0.25
SAOUHSC_00180	Q2G1E5	0.0551592	-0.316	0.25		SAOUHSC_00197	Q2G1C8	0.0608219	-0.452	0.25		rimM	Q2FZ44	0.17933	-0.298	0.25		SAOUHSC_02097	Q2FX10	0.0690982	-0.381	0.25
SAOUHSC_02003	Q2G2M9	0.285945	-0.309	0.25		katA	Q2FYU7	0.0634674	-0.445	0.25		SAOUHSC_00580	Q2G0I5	0.350076	-0.298	0.25		rpsS	Q2FW10	0.0789342	-0.38	0.25
SAOUHSC_01673	Q2FY01	0.0815479	-0.303	0.25		secA1	O06446	0.0464568	-0.44	0.25		SAOUHSC_00895	Q2FZU5	0.140425	-0.294	0.25		SAOUHSC_01611	Q2FY54	0.0384549	-0.379	0.25
mtnN	Q2FXX8	0.0420714	-0.301	0.25		topA	Q2FZ32	0.0138434	-0.435	0.25		SAOUHSC_00937	Q2G1U3	0.253677	-0.29	0.25		rpsM	Q2FW30	0.0294135	-0.378	0.25
atpG	Q2FWE9	0.252854	-0.301	0.25		SAOUHSC_00452	Q2G229	0.175218	-0.432	0.25		SAOUHSC_01816	Q2FXL9	0.314077	-0.288	0.25		SAOUHSC_02739	Q2FVH3	0.0425067	-0.372	0.25
mutS	Q2FYZ9	0.136608	-0.286	0.25		SAOUHSC_02811	Q2G2L7	0.0328504	-0.43	0.25		ftsY	Q2FZ48	0.12444	-0.287	0.25		SAOUHSC_01624	Q2FY42	0.0473736	-0.372	0.25
rimM	Q2FZ44	0.137143	-0.285	0.25		SAOUHSC_02577	Q2FVW4	0.0186953	-0.428	0.25		dtd	Q2FXU2	0.101496	-0.286	0.25		hutI	Q2FVT6	0.120597	-0.366	0.25
rplS	Q2FZ42	0.432971	-0.283	0.25		aroE	Q2FXY1	0.106178	-0.419	0.25		SAOUHSC_01575	Q2FY89	0.117762	-0.286	0.25		rnz	Q2FY67	0.128363	-0.366	0.25
pyrC	Q2FZ74	0.0613841	-0.279	0.25		SAOUHSC_01846	Q2G294	0.0414141	-0.416	0.25		SAOUHSC_01919	Q2G2Y3	0.131288	-0.286	0.25		SAOUHSC_01043	Q2G2A3	0.0884336	-0.365	0.25
SAOUHSC_02908	Q2FV31	0.134903	-0.269	0.25		SAOUHSC_00873	Q2FZW2	0.045917	-0.413	0.25		guaA	Q2G0Y6	0.0897367	-0.285	0.25		fhs	Q2G296	0.0282142	-0.359	0.25
SAOUHSC_02811	Q2G2L7	0.0949605	-0.259	0.25		SAOUHSC_02739	Q2FVH3	0.0783764	-0.404	0.25		SAOUHSC_02370	Q2FWC9	0.157858	-0.28	0.25		tadA	Q2G0L9	0.152771	-0.356	0.25
prfC	Q2FZP4	0.158685	-0.258	0.25		murT	Q2FWZ9	0.0234387	-0.403	0.25		purA	Q2G1S3	0.347367	-0.28	0.25		SAOUHSC_01104	Q2FZC8	0.0280768	-0.346	0.25
rnz	Q2FY67	0.230283	-0.257	0.25		SAOUHSC_02155	Q2FWW6	0.0236802	-0.4	0.25		SAOUHSC_01163	Q2FZ78	0.165902	-0.277	0.25		rpsK	Q2FW31	0.0310344	-0.346	0.25
SAOUHSC_00333	Q2G1V4	0.270393	-0.253	0.25		SAOUHSC_00139	Q2G1I3	0.158563	-0.399	0.25		SAOUHSC_00710	Q2G2U0	0.149451	-0.275	0.25		SAOUHSC_01815	Q2FXM0	0.584306	-0.338	0.25
ileS	Q2FZ82	0.0649468	-0.247	0.25		SAOUHSC_00688	Q2G0B7	0.0237046	-0.388	0.25		SAOUHSC_02899	Q2FV40	0.481356	-0.273	0.25		SAOUHSC_00115	Q2G1K7	0.0297737	-0.332	0.25
SAOUHSC_02146	Q2FWX5	0.179592	-0.238	0.25		SAOUHSC_00122	Q2G1K0	0.149453	-0.384	0.25		femX	Q2FVZ4	0.482825	-0.27	0.25		panB	Q2FV21	0.217918	-0.33	0.25
aroB	Q2FYH0	0.315022	-0.237	0.25		rlmH	Q2G252	0.223754	-0.383	0.25		SAOUHSC_01475	Q2G255	0.240767	-0.263	0.25		gcvPA	Q2FY34	0.0689178	-0.328	0.25
SAOUHSC_01861	Q2FXI5	0.233624	-0.236	0.25		rpsB	Q2FZ25	0.14167	-0.382	0.25		SAOUHSC_00850	Q2FZY4	0.202247	-0.262	0.25		SAOUHSC_01354	Q2G2N5	0.10515	-0.328	0.25
crtM	Q2FV59	0.631861	-0.236	0.25		SAOUHSC_01043	Q2G2A3	0.0884344	-0.377	0.25		msrB	P0A088	0.465361	-0.262	0.25		sepF	Q2FZ86	0.104829	-0.327	0.25
SAOUHSC_00319	Q2G136	0.355481	-0.223	0.25		SAOUHSC_01710	Q2FXX0	0.0600853	-0.371	0.25		SAOUHSC_02831	Q2FVA2	0.163099	-0.254	0.25		SAOUHSC_02935	Q2FV08	0.126079	-0.326	0.25
proS	Q2G1Z4	0.228505	-0.219	0.25		SAOUHSC_00134	Q2G1I8	0.0886079	-0.369	0.25		pdxS	Q2G0Q1	0.112618	-0.252	0.25		SAOUHSC_02597	Q2FVU4	0.160346	-0.322	0.25
SAOUHSC_01268	Q2FZ03	0.104994	-0.216	0.25		tarL	Q2G1B8	0.10748	-0.367	0.25		rsmA	Q2G0T0	0.324039	-0.252	0.25		SAOUHSC_00875	Q2FZW0	0.0645902	-0.321	0.25
SAOUHSC_00921	Q2FZR9	0.131704	-0.215	0.25		SAOUHSC_00726	Q2G095	0.117521	-0.366	0.25		rplQ	Q2FW33	0.205071	-0.249	0.25		mfd	Q2G0R8	0.0574268	-0.32	0.25
guaB	Q2G0Y7	0.185295	-0.213	0.25		SAOUHSC_02445	Q2FW62	0.331276	-0.364	0.25		SAOUHSC_00120	Q2G1K2	0.278029	-0.243	0.25		SAOUHSC_02658	Q2FVP4	0.0469844	-0.309	0.25
SAOUHSC_02417	Q2FW86	0.164823	-0.212	0.25		potA	Q2G2A7	0.0349853	-0.363	0.25		cvfB	Q2FYP3	0.228166	-0.24	0.25		pxpA	Q2FXX2	0.148777	-0.309	0.25
SAOUHSC_02125	Q2G1Y1	0.174821	-0.212	0.25		folE2	Q2G0L1	0.139902	-0.362	0.25		aroA	Q05615	0.210659	-0.238	0.25		SAOUHSC_00937	Q2G1U3	0.215419	-0.308	0.25
guaA	Q2G0Y6	0.137719	-0.211	0.25		SAOUHSC_01267	Q2FZ04	0.0570509	-0.361	0.25		SAOUHSC_00508	Q2G242	0.175968	-0.234	0.25		SAOUHSC_01383	Q2FYQ2	0.119006	-0.307	0.25
metE	Q2G122	0.284959	-0.209	0.25		SAOUHSC_01665	Q2FY09	0.0800571	-0.36	0.25		fmt	Q2FZ68	0.317055	-0.233	0.25		SAOUHSC_01347	Q2FYS9	0.0398827	-0.305	0.25
thrS	Q2FXP7	0.320665	-0.203	0.25		SAOUHSC_00743	Q2G077	0.152096	-0.36	0.25		purD	Q2FZI5	0.209022	-0.231	0.25		SAOUHSC_00513	Q2G2M3	0.0783159	-0.303	0.25
gcvT	Q2FY33	0.156144	-0.198	0.25		SAOUHSC_00866	Q2FZW9	0.0526265	-0.351	0.25		mtlD	Q2FW96	0.243548	-0.231	0.25		SAOUHSC_01665	Q2FY09	0.151627	-0.302	0.25
asd	Q2FYP0	0.185153	-0.195	0.25		gpmI	Q2G029	0.0604672	-0.349	0.25		SAOUHSC_02158	Q2FWW3	0.328796	-0.231	0.25		rnhB	Q2FZ38	0.156863	-0.296	0.25
fmt	Q2FZ68	0.300121	-0.194	0.25		gtaB	Q2G1T6	0.148648	-0.346	0.25		rnj1	Q2FZG9	0.198687	-0.23	0.25		rsmA	Q2G0T0	0.0599002	-0.294	0.25
SAOUHSC_02577	Q2FVW4	0.269571	-0.189	0.25		SAOUHSC_01815	Q2FXM0	0.581309	-0.334	0.25		SAOUHSC_02962	Q2FUY3	0.292679	-0.23	0.25		SAOUHSC_02627	Q2G2W3	0.0820018	-0.294	0.25
gpmI	Q2G029	0.211194	-0.186	0.25		SAOUHSC_02274	Q2FWL5	0.104807	-0.334	0.25		aldA	Q2G1J0	0.22362	-0.224	0.25		ald2	Q2FXL7	0.0587559	-0.292	0.25
SAOUHSC_00833	Q2G001	0.196801	-0.182	0.25		SAOUHSC_00742	Q2G078	0.0488575	-0.332	0.25		SAOUHSC_01138	Q2FZA1	0.271722	-0.221	0.25		SAOUHSC_02589	Q2FVV2	0.0589863	-0.285	0.25
pyrR	Q2FZ77	0.442252	-0.168	0.25		rpsC	Q2FW12	0.0600901	-0.326	0.25		SAOUHSC_02811	Q2G2L7	0.322781	-0.216	0.25		recA	Q2FZ09	0.0531523	-0.284	0.25
recF	Q2G275	0.560674	-0.145	0.25		pgi	Q2FZU0	0.183526	-0.321	0.25		hprK	Q2G045	0.179875	-0.212	0.25		SAOUHSC_01679	Q2FXZ6	0.0637864	-0.284	0.25
SAOUHSC_00659	Q2G0E7	0.499145	-0.144	0.25		tpiA	Q2G030	0.447913	-0.316	0.25		SAOUHSC_00989	Q2FZL1	0.310768	-0.212	0.25		atl	Q2FZK7	0.186384	-0.284	0.25
SAOUHSC_01323	Q2FYV1	0.533012	-0.144	0.25		coaBC	Q2G268	0.170723	-0.314	0.25		SAOUHSC_00921	Q2FZR9	0.347143	-0.212	0.25		cshB	Q2FY15	0.0964964	-0.283	0.25
SAOUHSC_00532	Q2G0M8	0.269589	0.14	0.25		pyrR	Q2FZ77	0.212358	-0.313	0.25		SAOUHSC_01860	Q2FXI6	0.218419	-0.211	0.25		SAOUHSC_02665	Q2FVN7	0.0704316	-0.281	0.25
hemL1	Q2FXR4	0.420664	0.14	0.25		SAOUHSC_00891	Q2FZU9	0.171231	-0.309	0.25		topB	Q2FW03	0.180191	-0.209	0.25		SAOUHSC_01486	Q2FYG6	0.119219	-0.279	0.25
SAOUHSC_01680	Q2FXZ5	0.53134	0.141	0.25		ltaS	Q2G093	0.163715	-0.309	0.25		SAOUHSC_00730	Q2G090	0.432464	-0.201	0.25		alr1	Q9ZAH5	0.18649	-0.278	0.25
SAOUHSC_02383	Q2FWB5	0.280263	0.142	0.25		SAOUHSC_01576	Q2FY88	0.20013	-0.299	0.25		SAOUHSC_00158	Q2G1G5	0.520189	-0.201	0.25		gcvT	Q2FY33	0.0633204	-0.276	0.25
SAOUHSC_02627	Q2G2W3	0.360858	0.143	0.25		SAOUHSC_00175	Q2G1F0	0.243283	-0.296	0.25		SAOUHSC_01859	Q2FXI7	0.261858	-0.198	0.25		SAOUHSC_01884	Q2FXG3	0.428935	-0.27	0.25
SAOUHSC_00030	Q2G2E9	0.424704	0.143	0.25		SAOUHSC_02544	Q2FVX8	0.049931	-0.296	0.25		sdrD	Q2G0L4	0.421183	-0.198	0.25		SAOUHSC_01717	Q2FXW4	0.437228	-0.266	0.25
SAOUHSC_00113	Q2G1K9	0.33109	0.144	0.25		SAOUHSC_02417	Q2FW86	0.143891	-0.271	0.25		SAOUHSC_02652	Q2FVQ0	0.287427	-0.186	0.25		pheS	Q2FZD9	0.0948069	-0.265	0.25
SAOUHSC_01027	Q2FZH7	0.583661	0.145	0.25		femA	Q2FYR2	0.106318	-0.264	0.25		SAOUHSC_00848	Q2FZY6	0.236376	-0.179	0.25		SAOUHSC_02921	Q2FV19	0.194868	-0.263	0.25
ligA	Q2G1Y0	0.247063	0.148	0.25		SAOUHSC_02301	Q2FWJ1	0.109995	-0.263	0.25		rnj2	Q2FZ19	0.243159	-0.177	0.25		SAOUHSC_00558	Q2G0K2	0.148725	-0.26	0.25
murF	Q2FWH4	0.302842	0.148	0.25		SAOUHSC_00940	Q2G201	0.158479	-0.261	0.25		SAOUHSC_01042	Q2G2A4	0.349814	-0.176	0.25		rlmH	Q2G252	0.378084	-0.259	0.25
SAOUHSC_02995	Q2FUV6	0.238037	0.149	0.25		aldA	Q2G1J0	0.190147	-0.26	0.25		gltX	Q2G241	0.290245	-0.174	0.25		SAOUHSC_01575	Q2FY89	0.107926	-0.258	0.25
SAOUHSC_02583	Q2FVV8	0.361263	0.151	0.25		rnz	Q2FY67	0.177169	-0.247	0.25		nusA	Q2G2D2	0.364293	-0.17	0.25		rbsK	Q2G1A6	0.250674	-0.255	0.25
miaB	Q2FZ02	0.436293	0.151	0.25		folD	Q2FZJ6	0.142344	-0.24	0.25		sarR	Q9F0R1	0.273854	-0.169	0.25		purD	Q2FZI5	0.0888101	-0.249	0.25
SAOUHSC_01857	Q2FXI9	0.296151	0.152	0.25		SAOUHSC_00679	Q2G0C6	0.192461	-0.24	0.25		purB	Q2G2S0	0.284062	-0.164	0.25		SAOUHSC_02158	Q2FWW3	0.300245	-0.248	0.25
hslU	Q2FZ28	0.249211	0.153	0.25		recD2	Q2FXV8	0.148057	-0.224	0.25		rpsB	Q2FZ25	0.311432	-0.16	0.25		topB	Q2FW03	0.0751909	-0.247	0.25
SAOUHSC_01214	Q2FZ39	0.295518	0.154	0.25		SAOUHSC_01744	Q2FXT9	0.303156	-0.223	0.25		SAOUHSC_00115	Q2G1K7	0.32134	-0.16	0.25		SAOUHSC_02370	Q2FWC9	0.134699	-0.247	0.25
SAOUHSC_01158	Q2FZ83	0.36766	0.155	0.25		SAOUHSC_00128	Q2G1J4	0.139703	-0.218	0.25		SAOUHSC_01729	Q2FXV2	0.576371	-0.16	0.25		sarA	Q2G2U9	0.12526	-0.246	0.25
hemE	Q2FXA3	0.244637	0.156	0.25		SAOUHSC_00833	Q2G001	0.173651	-0.217	0.25		radA	Q2G243	0.312643	-0.159	0.25		SAOUHSC_00426	Q2G0V0	0.115345	-0.244	0.25
clpL	Q2FV74	0.288402	0.157	0.25		fda	Q2FV17	0.167576	-0.209	0.25		SAOUHSC_01601	Q2FY64	0.46866	-0.159	0.25		SAOUHSC_01055	Q2G2G4	0.278312	-0.244	0.25
SAOUHSC_02618	Q2FVS4	0.320846	0.158	0.25		SAOUHSC_01810	Q2FXM5	0.176618	-0.2	0.25		SAOUHSC_01794	Q2FXP2	0.548545	-0.159	0.25		SAOUHSC_00398	Q2G0X5	0.325805	-0.243	0.25
copA	Q2FV64	0.312726	0.159	0.25		SAOUHSC_02920	Q2FV20	0.514194	-0.192	0.25		rplF	Q2FW21	0.353179	-0.158	0.25		SAOUHSC_01716	Q2FXW5	0.366937	-0.242	0.25
SAOUHSC_02747	Q2FVG5	0.408275	0.159	0.25		SAOUHSC_01867	Q2FXI0	0.35631	-0.19	0.25		guaB	Q2G0Y7	0.381075	-0.157	0.25		rnhC	Q2FZD7	0.331507	-0.236	0.25
SAOUHSC_01187	Q2FZ64	0.226061	0.161	0.25		SAOUHSC_01982	Q2FX95	0.213179	-0.187	0.25		SAOUHSC_00742	Q2G078	0.313822	-0.15	0.25		SAOUHSC_02301	Q2FWJ1	0.122873	-0.232	0.25
SAOUHSC_02297	Q2FWJ5	0.227646	0.162	0.25		mnmA	Q2FXV6	0.346491	-0.182	0.25		SAOUHSC_00129	Q2G1J3	0.355338	-0.147	0.25		SAOUHSC_01901	Q2FXE8	0.133639	-0.232	0.25
gatB	Q2FWZ0	0.185043	0.163	0.25		dnaA	Q2G2H5	0.29644	-0.176	0.25		addB	Q2FZT6	0.47983	-0.144	0.25		SAOUHSC_02279	Q2FWL0	0.263364	-0.228	0.25
pgk	Q2G031	0.310074	0.164	0.25		SAOUHSC_00550	Q2G0L0	0.318821	-0.168	0.25		SAOUHSC_00198	Q2G1C7	0.403702	0.141	0.25		fumC	Q2FX94	0.14644	-0.227	0.25
rpsO	Q2G2Q1	0.31686	0.164	0.25		hutI	Q2FVT6	0.522196	-0.163	0.25		SAOUHSC_02121	Q2FWY6	0.648739	0.141	0.25		SAOUHSC_01710	Q2FXX0	0.13316	-0.226	0.25
SAOUHSC_02268	Q2FWM1	0.224021	0.165	0.25		purC	Q2FZJ3	0.373857	-0.161	0.25		cysS	Q2G2M6	0.293266	0.149	0.25		nagD	Q2FZX0	0.151205	-0.226	0.25
SAOUHSC_02525	Q2FVZ5	0.297842	0.165	0.25		SAOUHSC_02830	Q2FVA3	0.312304	-0.152	0.25		SAOUHSC_01427	Q2FYL3	0.307306	0.154	0.25		dnaE	Q9F1K0	0.320672	-0.226	0.25
SAOUHSC_01511	Q2FYE3	0.361434	0.167	0.25		pyrC	Q2FZ74	0.320237	-0.149	0.25		SAOUHSC_01193	Q2FZ58	0.358921	0.157	0.25		miaB	Q2FZ02	0.195367	-0.221	0.25
SAOUHSC_02143	Q2FWX8	0.531641	0.167	0.25		SAOUHSC_01245	Q2G2C9	0.487763	0.142	0.25		murI	Q2FZC6	0.41173	0.157	0.25		copA	Q2FV64	0.188255	-0.216	0.25
SAOUHSC_02406	Q2FW93	0.186042	0.169	0.25		SAOUHSC_00228	Q2G1B7	0.39953	0.145	0.25		pdp	Q2FWC1	0.291656	0.158	0.25		sfnaB	Q2FW72	0.25174	-0.215	0.25
SAOUHSC_01256	Q2FZ15	0.167645	0.171	0.25		pdxS	Q2G0Q1	0.299615	0.145	0.25		murD	Q2FZ92	0.51963	0.163	0.25		SAOUHSC_02898	Q2FV41	0.220433	-0.214	0.25
purH	Q2FZI6	0.255988	0.171	0.25		SAOUHSC_01244	Q2G2D1	0.349932	0.152	0.25		SAOUHSC_00732	Q2G088	0.479758	0.166	0.25		SAOUHSC_00370	Q2G0Z1	0.429575	-0.213	0.25
SAOUHSC_01199	Q2FZ53	0.322768	0.172	0.25		SAOUHSC_01134	Q2FZA5	0.47393	0.153	0.25		rlmN	Q2FZ66	0.311964	0.168	0.25		SAOUHSC_00120	Q2G1K2	0.231856	-0.212	0.25
rpsK	Q2FW31	0.179891	0.174	0.25		nagB	Q2G0K8	0.596797	0.154	0.25		cgoX	Q2FXA5	0.294935	0.172	0.25		lytH	Q2FXU3	0.158772	-0.21	0.25
SAOUHSC_00708	Q2G239	0.230851	0.174	0.25		sarA	Q2G2U9	0.414778	0.156	0.25		SAOUHSC_00036	Q2G1R6	0.257499	0.176	0.25		nikA	Q2G2P5	0.193749	-0.21	0.25
thyA	Q2FYK5	0.362587	0.174	0.25		SAOUHSC_01606	Q2FY59	0.291122	0.156	0.25		SAOUHSC_01467	Q2FYI0	0.46395	0.176	0.25		SAOUHSC_01794	Q2FXP2	0.353991	-0.21	0.25
SAOUHSC_01802	Q2FXN3	0.170126	0.175	0.25		tarI	Q2G1C0	0.317097	0.157	0.25		sigA	P0A0J0	0.259564	0.177	0.25		pdxS	Q2G0Q1	0.123469	-0.208	0.25
SAOUHSC_01265	Q2FZ06	0.335005	0.175	0.25		hisC	Q2G087	0.441644	0.157	0.25		adk	Q2FW27	0.312413	0.179	0.25		glyA	Q2FWE5	0.227547	-0.207	0.25
dnaG	Q2FY11	0.301736	0.176	0.25		SAOUHSC_01850	Q2G295	0.272727	0.157	0.25		SAOUHSC_00726	Q2G095	0.235816	0.18	0.25		SAOUHSC_02574	Q2G1W0	0.175341	-0.206	0.25
clpX	Q2FXQ7	0.247741	0.177	0.25		SAOUHSC_01376	Q2FYQ9	0.492453	0.158	0.25		sarA	Q2G2U9	0.33192	0.18	0.25		SAOUHSC_01800	Q2FXN6	0.144657	-0.204	0.25
SAOUHSC_01711	Q2FXW9	0.348517	0.177	0.25		SAOUHSC_01413	Q2G2J8	0.271869	0.16	0.25		zwf	Q2FY66	0.261484	0.181	0.25		SAOUHSC_01187	Q2FZ64	0.157018	-0.203	0.25
hslV	Q2FZ29	0.378149	0.177	0.25		hslU	Q2FZ28	0.239162	0.161	0.25		rpsC	Q2FW12	0.304176	0.181	0.25		tsaD	Q2FWL2	0.212113	-0.201	0.25
SAOUHSC_02666	Q2FVN6	0.460702	0.177	0.25		SAOUHSC_01044	Q2G2A2	0.278188	0.163	0.25		SAOUHSC_01606	Q2FY59	0.210504	0.183	0.25		infC	Q2FXP9	0.228029	-0.201	0.25
SAOUHSC_00890	Q2FZV0	0.301481	0.18	0.25		SAOUHSC_02131	Q2G2R9	0.616489	0.167	0.25		ruvA	Q2FXT3	0.266529	0.183	0.25		SAOUHSC_01316	Q2FYV8	0.243333	-0.201	0.25
msrA2	P0A086	0.260436	0.181	0.25		nanE	Q2G157	0.300323	0.17	0.25		femA	Q2FYR2	0.254535	0.187	0.25		xpt	Q2G0Y9	0.18951	-0.199	0.25
ftsH	Q2G0R0	0.406999	0.183	0.25		rplQ	Q2FW33	0.426872	0.171	0.25		SAOUHSC_01064	Q2G2C1	0.249221	0.188	0.25		deoB	Q2G227	0.245109	-0.196	0.25
SAOUHSC_02668	Q2FVN4	0.424293	0.184	0.25		efp	Q2FY41	0.374257	0.171	0.25		SAOUHSC_01413	Q2G2J8	0.253961	0.19	0.25		SAOUHSC_02995	Q2FUV6	0.174517	-0.192	0.25
ezrA	Q2FXK8	0.404561	0.186	0.25		SAOUHSC_01187	Q2FZ64	0.224382	0.172	0.25		smc	Q2FZ49	0.22967	0.194	0.25		rplD	Q2FW07	0.283108	-0.192	0.25
rplK	P0A0F4	0.655965	0.189	0.25		cysS	Q2G2M6	0.223587	0.173	0.25		SAOUHSC_00613	Q2G0F6	0.235792	0.196	0.25		rpsU	Q2FXZ7	0.223416	-0.189	0.25
metK	Q2G1W4	0.244647	0.19	0.25		SAOUHSC_01814	Q2FXM1	0.239414	0.175	0.25		SAOUHSC_01980	Q2FX97	0.378474	0.197	0.25		SAOUHSC_01867	Q2FXI0	0.373554	-0.188	0.25
rsbW	Q2FWJ3	0.165485	0.193	0.25		SAOUHSC_02929	Q2FV14	0.210346	0.176	0.25		floA	Q2FXZ9	0.381515	0.197	0.25		arcA	Q2FUX7	0.401008	-0.187	0.25
SAOUHSC_00523	Q2G0N7	0.332265	0.193	0.25		frr	Q2FZ21	0.389698	0.178	0.25		SAOUHSC_02541	Q2FVY1	0.239515	0.198	0.25		tarJ	Q2G1B9	0.198212	-0.185	0.25
atpD	Q2FWF0	0.220923	0.197	0.25		SAOUHSC_00851	Q2FZY3	0.234819	0.181	0.25		leuS	Q2FXH2	0.366067	0.198	0.25		crtP	Q2FV57	0.209421	-0.185	0.25
greA	Q2FXW7	0.304856	0.197	0.25		SAOUHSC_02831	Q2FVA2	0.250463	0.185	0.25		rplA	Q2G0P0	0.322974	0.2	0.25		arlR	Q9KJN4	0.218756	-0.185	0.25
SAOUHSC_00116	Q2G1K6	0.479186	0.197	0.25		rqcH	Q2G1U1	0.265458	0.186	0.25		SAOUHSC_00550	Q2G0L0	0.240296	0.203	0.25		SAOUHSC_02830	Q2FVA3	0.230594	-0.181	0.25
qoxB	Q2FZK0	0.396827	0.201	0.25		SAOUHSC_00532	Q2G0M8	0.182803	0.187	0.25		femB	Q2FYR1	0.245896	0.203	0.25		luxS	Q2FWC3	0.217386	-0.179	0.25
addA	Q2FZT5	0.305587	0.203	0.25		rplA	Q2G0P0	0.312002	0.187	0.25		rplM	Q2FW38	0.432333	0.203	0.25		ilvC	Q2FWK4	0.276178	-0.179	0.25
SAOUHSC_02158	Q2FWW3	0.386223	0.205	0.25		SAOUHSC_01730	Q2FXV1	0.29644	0.193	0.25		SAOUHSC_02525	Q2FVZ5	0.211812	0.204	0.25		nnrD	Q2G2P8	0.28549	-0.178	0.25
rplE	Q2FW18	0.149995	0.206	0.25		rpsO	Q2G2Q1	0.314464	0.195	0.25		SAOUHSC_01107	Q2FZC5	0.693695	0.205	0.25		SAOUHSC_01042	Q2G2A4	0.293992	-0.177	0.25
SAOUHSC_00119	Q2G1K3	0.267209	0.208	0.25		tgt	Q2FXT6	0.274263	0.199	0.25		SAOUHSC_01392	Q2FYP2	0.269181	0.206	0.25		SAOUHSC_01184	Q2FZ67	0.293904	-0.173	0.25
atl	Q2FZK7	0.361071	0.208	0.25		SAOUHSC_02147	Q2FWX4	0.352967	0.2	0.25		rny	Q2FZ08	0.355983	0.206	0.25		SAOUHSC_00128	Q2G1J4	0.194903	-0.169	0.25
SAOUHSC_01623	Q2FY43	0.130263	0.209	0.25		SAOUHSC_00646	Q2G2X6	0.400701	0.2	0.25		argG	Q2FZU1	0.314736	0.207	0.25		SAOUHSC_02962	Q2FUY3	0.402953	-0.165	0.25
glmM	P0C0V7	0.131094	0.212	0.25		coaE	Q2FXP1	0.181752	0.204	0.25		SAOUHSC_00906	Q2FZT4	0.323635	0.207	0.25		cpfC	Q2FXA4	0.557753	-0.165	0.25
divIB	Q2FZ91	0.170408	0.212	0.25		glmU	Q2G0S3	0.151078	0.205	0.25		hemC	O34090	0.393316	0.207	0.25		sucC	Q2FZ37	0.229092	-0.164	0.25
rsmH	P60393	0.248431	0.212	0.25		pnp	Q2FZ20	0.149154	0.206	0.25		plsX	Q2FZ55	0.290829	0.209	0.25		sigA	P0A0J0	0.288132	-0.164	0.25
trpS	Q2FZQ7	0.271063	0.212	0.25		coaD	Q2FZF5	0.194167	0.206	0.25		atpH	Q2FWE7	0.265084	0.214	0.25		SAOUHSC_00369	Q2G0Z2	0.363366	-0.164	0.25
mgrA	Q2G0B1	0.222698	0.214	0.25		glmM	P0C0V7	0.193482	0.219	0.25		uvrA	Q2G046	0.215249	0.215	0.25		SAOUHSC_01244	Q2G2D1	0.324087	-0.161	0.25
deoB	Q2G227	0.300569	0.214	0.25		glyQS	Q2FY08	0.155967	0.22	0.25		proC	Q2FY68	0.351385	0.215	0.25		SAOUHSC_02811	Q2G2L7	0.2629	-0.16	0.25
atpA	Q2FWE8	0.185895	0.215	0.25		SAOUHSC_02297	Q2FWJ5	0.138351	0.221	0.25		fmtA	Q2FZK3	0.173964	0.219	0.25		SAOUHSC_00023	Q2G2U2	0.389416	-0.159	0.25
SAOUHSC_01977	Q2FXA0	0.104674	0.22	0.25		mgrA	Q2G0B1	0.136083	0.222	0.25		polA	Q2FXN9	0.284531	0.224	0.25		SAOUHSC_00198	Q2G1C7	0.279062	-0.158	0.25
SAOUHSC_00997	P52078	0.367887	0.221	0.25		tdk	Q2FWD9	0.273463	0.224	0.25		lytR	P60611	0.583483	0.225	0.25		mqo,1	Q2FVQ5	0.285761	-0.158	0.25
queH	Q2FV28	0.157117	0.222	0.25		metG	Q2G1R9	0.163744	0.225	0.25		srrB	Q2FY80	0.310184	0.228	0.25		SAOUHSC_02466	Q2FW51	0.317041	-0.158	0.25
SAOUHSC_02690	Q2G1U8	0.20922	0.228	0.25		SAOUHSC_01675	Q2FY00	0.308382	0.228	0.25		divIB	Q2FZ91	0.172432	0.237	0.25		SAOUHSC_00296	Q2G159	0.523257	-0.158	0.25
SAOUHSC_00228	Q2G1B7	0.238943	0.228	0.25		zwf	Q2FY66	0.183658	0.23	0.25		SAOUHSC_00320	Q2G135	0.286336	0.24	0.25		SAOUHSC_02302	Q2FWJ0	0.264034	-0.153	0.25
pnp	Q2FZ20	0.0839041	0.232	0.25		gpsB	Q2FYI5	0.302243	0.231	0.25		hutU	Q2FVT5	0.153424	0.241	0.25		purC	Q2FZJ3	0.304468	-0.15	0.25
SAOUHSC_02778	Q2FVD5	0.383225	0.236	0.25		rpmG2	Q2FY22	0.237133	0.231	0.25		SAOUHSC_00811	Q2G016	0.247665	0.243	0.25		rlmN	Q2FZ66	0.276355	-0.149	0.25
sepF	Q2FZ86	0.242222	0.239	0.25		SAOUHSC_01239	Q2G1Z5	0.184911	0.232	0.25		groES	Q2FWN3	0.412473	0.247	0.25		crtN	Q2FV60	0.30487	-0.147	0.25
nnrD	Q2G2P8	0.165119	0.24	0.25		SAOUHSC_01973	Q2G2T1	0.255651	0.239	0.25		SAOUHSC_01493	Q2FYF9	0.137039	0.249	0.25		hslU	Q2FZ28	0.26171	-0.146	0.25
SAOUHSC_00190	Q2G1D5	0.211465	0.241	0.25		SAOUHSC_00732	Q2G088	0.246493	0.239	0.25		secD	Q2FXT8	0.168138	0.249	0.25		glpK	Q2FYZ5	0.263618	-0.145	0.25
fbp	Q2FVB2	0.0852473	0.242	0.25		SAOUHSC_01265	Q2FZ06	0.174475	0.24	0.25		SAOUHSC_00407	Q2G0W7	0.263713	0.252	0.25		rpsC	Q2FW12	0.280802	-0.145	0.25
SAOUHSC_01652	Q2FY21	0.237653	0.245	0.25		SAOUHSC_00121	Q2G1K1	0.212459	0.243	0.25		rplI	Q2G2T3	0.392649	0.255	0.25		SAOUHSC_00309	Q2G146	0.294639	-0.144	0.25
SAOUHSC_01496	Q2FYF5	0.0709849	0.246	0.25		SAOUHSC_00023	Q2G2U2	0.17152	0.244	0.25		mcsB	Q2G0P6	0.116335	0.261	0.25		moaC	Q2FVX9	0.594621	-0.14	0.25
ureC	Q2G2K5	0.0929781	0.248	0.25		SAOUHSC_01759	Q2FXS6	0.108067	0.247	0.25		SAOUHSC_02747	Q2FVG5	0.237848	0.261	0.25		tgt	Q2FXT6	0.39287	0.141	0.25
SAOUHSC_01974	Q2G2S8	0.119737	0.248	0.25		SAOUHSC_02383	Q2FWB5	0.110368	0.248	0.25		rplS	Q2FZ42	0.435526	0.261	0.25		mtnN	Q2FXX8	0.281581	0.142	0.25
pyrB	Q2FZ75	0.224903	0.248	0.25		SAOUHSC_01782	Q2FXQ3	0.14209	0.248	0.25		SAOUHSC_01317	Q2FYV7	0.333494	0.262	0.25		rplR	Q2FW22	0.420915	0.142	0.25
nanE	Q2G157	0.119389	0.249	0.25		SAOUHSC_02757	Q2FVF7	0.177509	0.248	0.25		SAOUHSC_01838	Q2FXJ6	0.170321	0.264	0.25		SAOUHSC_00736	Q2G084	0.343638	0.147	0.25
graX	Q2G0E1	0.172783	0.252	0.25		SAOUHSC_01605	Q2FY60	0.0968198	0.251	0.25		SAOUHSC_01850	Q2G295	0.0942004	0.265	0.25		asd	Q2FYP0	0.272718	0.153	0.25
SAOUHSC_00558	Q2G0K2	0.235144	0.253	0.25		SAOUHSC_00074	Q2G1N4	0.150128	0.255	0.25		carA	Q2FZ73	0.242512	0.267	0.25		SAOUHSC_02867	Q2FV69	0.494655	0.155	0.25
infC	Q2FXP9	0.12038	0.254	0.25		gatB	Q2FWZ0	0.083013	0.255	0.25		SAOUHSC_02666	Q2FVN6	0.370898	0.267	0.25		SAOUHSC_01493	Q2FYF9	0.205167	0.171	0.25
tarD	Q2G2X2	0.527584	0.254	0.25		priA	Q2G266	0.218491	0.258	0.25		SAOUHSC_00074	Q2G1N4	0.0889656	0.271	0.25		SAOUHSC_01675	Q2FY00	0.26951	0.176	0.25
SAOUHSC_01730	Q2FXV1	0.0954709	0.257	0.25		SAOUHSC_00022	Q2G2U3	0.081408	0.259	0.25		coaE	Q2FXP1	0.144055	0.272	0.25		SAOUHSC_02844	Q2FV90	0.178313	0.191	0.25
SAOUHSC_00736	Q2G084	0.0858952	0.258	0.25		SAOUHSC_00656	Q2G0E9	0.164656	0.261	0.25		hemL1	Q2FXR4	0.101109	0.273	0.25		nfrA	Q2G0Z5	0.247677	0.192	0.25
SAOUHSC_02744	Q2FVG8	0.356221	0.259	0.25		SAOUHSC_02241	Q2FWP0	0.220385	0.262	0.25		SAOUHSC_00779	Q2G047	0.0844149	0.276	0.25		carB	Q2FZ72	0.148694	0.198	0.25
prs	Q2G0S2	0.199253	0.261	0.25		SAOUHSC_00116	Q2G1K6	0.277147	0.265	0.25		pyrC	Q2FZ74	0.110987	0.278	0.25		murA	Q2FWD4	0.203479	0.203	0.25
rplR	Q2FW22	0.106125	0.263	0.25		ald2	Q2FXL7	0.0729652	0.267	0.25		SAOUHSC_02430	Q2FW75	0.38065	0.286	0.25		atpC	Q2FWF1	0.522515	0.203	0.25
arcA	Q2FUX7	0.242932	0.263	0.25		msrA2	P0A086	0.128336	0.269	0.25		tdk	Q2FWD9	0.128056	0.288	0.25		rnc	Q2FZ50	0.208269	0.206	0.25
SAOUHSC_02243	Q2FWN9	0.207077	0.265	0.25		SAOUHSC_00536	Q2G0M4	0.128448	0.269	0.25		SAOUHSC_02724	Q2FVI6	0.205869	0.288	0.25		tpx	Q2FXL3	0.444436	0.206	0.25
msrB	P0A088	0.508978	0.265	0.25		SAOUHSC_02004	Q2G2M8	0.124271	0.273	0.25		dltA	Q2FZW6	0.252348	0.289	0.25		SAOUHSC_00536	Q2G0M4	0.195278	0.209	0.25
zwf	Q2FY66	0.0932869	0.268	0.25		SAOUHSC_01855	Q2G247	0.148728	0.273	0.25		hslU	Q2FZ28	0.0635326	0.292	0.25		cdr	O52582	0.154383	0.212	0.25
infA	Q2FW28	0.122518	0.271	0.25		SAOUHSC_02145	Q2FWX6	0.347205	0.273	0.25		dltD	Q2FZW3	0.126265	0.292	0.25		SAOUHSC_02465	Q2FW52	0.204458	0.212	0.25
SAOUHSC_00723	Q2G098	0.078418	0.274	0.25		SAOUHSC_02747	Q2FVG5	0.165718	0.276	0.25		SAOUHSC_01414	Q2G2J7	0.630808	0.299	0.25		SAOUHSC_00717	Q2G2G0	0.220579	0.212	0.25
SAOUHSC_01255	Q2FZ16	0.0653452	0.277	0.25		SAOUHSC_00651	Q2G2E2	0.129351	0.276	0.25		ldh2	Q2G1Y5	0.302734	0.314	0.25		atpD	Q2FWF0	0.175962	0.217	0.25
SAOUHSC_00074	Q2G1N4	0.0689228	0.277	0.25		SAOUHSC_01467	Q2FYI0	0.303213	0.276	0.25		glpD	Q2FYZ4	0.0815286	0.317	0.25		SAOUHSC_00951	Q2FZP9	0.105336	0.22	0.25
SAOUHSC_00285	Q2G168	0.0750023	0.277	0.25		SAOUHSC_00491	Q2G0Q5	0.0954093	0.276	0.25		clpB	Q2FZS8	0.0874884	0.318	0.25		SAOUHSC_02147	Q2FWX4	0.180828	0.221	0.25
SAOUHSC_00253	Q2G193	0.252397	0.278	0.25		SAOUHSC_00616	Q2G0F3	0.402035	0.277	0.25		SAOUHSC_01627	Q2FY39	0.158383	0.318	0.25		SAOUHSC_00538	Q2G0M2	0.23834	0.223	0.25
SAOUHSC_01821	Q2FXL4	0.195153	0.281	0.25		rpsF	Q2G113	0.177901	0.278	0.25		katA	Q2FYU7	0.162105	0.319	0.25		SAOUHSC_00455	Q2G2W9	0.091757	0.243	0.25
rpsH	Q2FW20	0.0738426	0.282	0.25		rsbW	Q2FWJ3	0.105596	0.28	0.25		SAOUHSC_01320	Q2FYV4	0.181032	0.324	0.25		ebpS	Q2FYF1	0.284232	0.249	0.25
cinA	Q2FZ10	0.148438	0.284	0.25		SAOUHSC_00785	Q2G041	0.111862	0.281	0.25		rpsR	Q2G111	0.372733	0.33	0.25		adk	Q2FW27	0.105458	0.251	0.25
SAOUHSC_00656	Q2G0E9	0.057794	0.287	0.25		SAOUHSC_01158	Q2FZ83	0.120777	0.282	0.25		SAOUHSC_01664	Q2FY10	0.0952518	0.334	0.25		SAOUHSC_02827	Q2FVA6	0.132507	0.252	0.25
SAOUHSC_00284	Q2G170	0.254148	0.287	0.25		SAOUHSC_02699	Q2FVL2	0.202983	0.284	0.25		pflB	Q2G1D8	0.0529882	0.335	0.25		rpsF	Q2G113	0.128343	0.253	0.25
SAOUHSC_01336	Q2FYT9	0.227358	0.29	0.25		SAOUHSC_02243	Q2FWN9	0.174391	0.286	0.25		lacA	Q2G2R4	0.168653	0.343	0.25		uvrC	Q2FZD0	0.142348	0.253	0.25
SAOUHSC_01838	Q2FXJ6	0.0718371	0.291	0.25		SAOUHSC_02308	Q2FWI3	0.195592	0.286	0.25		SAOUHSC_03049	Q2FUQ5	0.0410666	0.347	0.25		coaE	Q2FXP1	0.0661298	0.259	0.25
ptpA	Q2FX12	0.150524	0.295	0.25		SAOUHSC_01999	Q2G280	0.184065	0.287	0.25		argR	Q2FY49	0.184231	0.347	0.25		SAOUHSC_00539	Q2G0M1	0.298576	0.264	0.25
SAOUHSC_00369	Q2G0Z2	0.115399	0.296	0.25		sle1	Q2G0U9	0.351455	0.29	0.25		cntA	Q2FVE7	0.159684	0.348	0.25		srrB	Q2FY80	0.162257	0.265	0.25
sarA	Q2G2U9	0.175621	0.297	0.25		clfB	Q2FUY2	0.179222	0.296	0.25		SAOUHSC_00788	Q2G038	0.0561755	0.354	0.25		SAOUHSC_00086	Q2G1M1	0.183008	0.265	0.25
SAOUHSC_02134	Q2G234	0.130241	0.298	0.25		SAOUHSC_01677	Q2FXZ8	0.438428	0.297	0.25		SAOUHSC_00754	Q2G067	0.370891	0.355	0.25		SAOUHSC_03049	Q2FUQ5	0.0763445	0.266	0.25
SAOUHSC_01991	Q2FX86	0.241074	0.3	0.25		SAOUHSC_01594	Q2FY71	0.186764	0.298	0.25		SAOUHSC_02929	Q2FV14	0.0309891	0.364	0.25		priA	Q2G266	0.0992442	0.266	0.25
codY	Q2FZ27	0.141748	0.301	0.25		prfA	Q2FWE0	0.0561636	0.298	0.25		SAOUHSC_02875	Q2FV62	0.132848	0.366	0.25		clpC	Q2G0P5	0.0532203	0.267	0.25
rho	Q2FWD7	0.0757248	0.303	0.25		rplF	Q2FW21	0.142315	0.301	0.25		mecA	Q2G1U5	0.0594699	0.372	0.25		fda	Q2FV17	0.066655	0.267	0.25
SAOUHSC_00437	Q2G0U0	0.189663	0.303	0.25		nadK	Q2G1Z9	0.169034	0.304	0.25		mfd	Q2G0R8	0.0540567	0.374	0.25		SAOUHSC_02876	Q2FV61	0.210189	0.267	0.25
ahpC	P0A0B7	0.122118	0.305	0.25		ptsG	Q2G1G8	0.149917	0.304	0.25		msrA2	P0A086	0.057457	0.38	0.25		SAOUHSC_01859	Q2FXI7	0.110994	0.283	0.25
sasF	Q2FUW9	0.202677	0.307	0.25		SAOUHSC_01486	Q2FYG6	0.0945029	0.305	0.25		SAOUHSC_02742	Q2FVH0	0.0878382	0.382	0.25		dapA	Q9EZ12	0.183463	0.285	0.25
cpfC	Q2FXA4	0.330858	0.308	0.25		groES	Q2FWN3	0.227843	0.306	0.25		fbp	Q2FVB2	0.0529991	0.39	0.25		SAOUHSC_01652	Q2FY21	0.115206	0.299	0.25
SAOUHSC_01692	Q2G2A1	0.400196	0.311	0.25		SAOUHSC_02753	Q2FVG1	0.158939	0.31	0.25		esxA	Q2G189	0.414319	0.395	0.25		rpmE2	Q2FWD8	0.117954	0.299	0.25
SAOUHSC_01071	Q2FZF9	0.0835755	0.312	0.25		rny	Q2FZ08	0.164672	0.313	0.25		SAOUHSC_00134	Q2G1I8	0.166534	0.397	0.25		SAOUHSC_00647	Q2G2E5	0.256969	0.303	0.25
SAOUHSC_01245	Q2G2C9	0.144723	0.317	0.25		SAOUHSC_00613	Q2G0F6	0.0821864	0.315	0.25		fda	Q2FV17	0.0217898	0.406	0.25		SAOUHSC_01415	Q2FYM3	0.270365	0.304	0.25
gcvPB	Q2FY35	0.160927	0.317	0.25		SAOUHSC_02323	Q2FWG8	0.0818272	0.316	0.25		SAOUHSC_00925	Q2FZR5	0.0328569	0.407	0.25		pdp	Q2FWC1	0.0416463	0.305	0.25
SAOUHSC_01427	Q2FYL3	0.0459709	0.318	0.25		guaC	Q2FYU4	0.0902807	0.319	0.25		gpmA	Q2FVK8	0.0705523	0.413	0.25		SAOUHSC_00407	Q2G0W7	0.17008	0.312	0.25
SAOUHSC_00455	Q2G2W9	0.0984751	0.323	0.25		SAOUHSC_00708	Q2G239	0.13756	0.321	0.25		SAOUHSC_01071	Q2FZF9	0.0486671	0.414	0.25		SAOUHSC_02895	Q2FV44	0.15928	0.313	0.25
SAOUHSC_00336	Q2G124	0.103106	0.323	0.25		SAOUHSC_02727	Q2FVI3	0.11318	0.321	0.25		SAOUHSC_02867	Q2FV69	0.319145	0.415	0.25		SAOUHSC_00196	Q2G1C9	0.432505	0.314	0.25
SAOUHSC_02099	Q2FX08	0.130756	0.323	0.25		SAOUHSC_01895	Q2FXF4	0.102867	0.327	0.25		SAOUHSC_02113	Q2FWZ3	0.188711	0.417	0.25		rsbV	P60070	0.233552	0.316	0.25
rplY	Q2G0S0	0.164496	0.325	0.25		SAOUHSC_01612	Q2FY53	0.121679	0.329	0.25		priA	Q2G266	0.0663415	0.422	0.25		SAOUHSC_01874	Q2FXH3	0.256976	0.316	0.25
SAOUHSC_02554	Q2FVW9	0.0212761	0.328	0.25		SAOUHSC_01145	Q2FZ94	0.0607275	0.332	0.25		carB	Q2FZ72	0.0672429	0.422	0.25		groEL	Q2FWN4	0.0425239	0.322	0.25
SAOUHSC_01316	Q2FYV8	0.0855258	0.329	0.25		rplU	Q2FXS8	0.041776	0.333	0.25		ureC	Q2G2K5	0.025892	0.425	0.25		murA,1	Q2FWF4	0.194215	0.323	0.25
walK	Q2G2U4	0.055335	0.331	0.25		SAOUHSC_00482	Q2G0R4	0.230099	0.334	0.25		gpsB	Q2FYI5	0.0794169	0.438	0.25		dnaJ	Q2FXZ3	0.112615	0.334	0.25
SAOUHSC_01610	Q2FY55	0.360281	0.333	0.25		SAOUHSC_00441	Q2G0T6	0.162699	0.338	0.25		SAOUHSC_02549	Q2FVX4	0.0509727	0.45	0.25		SAOUHSC_00890	Q2FZV0	0.0674724	0.338	0.25
aroC	Q2FYG9	0.0347551	0.335	0.25		rplR	Q2FW22	0.0544341	0.339	0.25		whiA	Q2G037	0.179674	0.454	0.25		SAOUHSC_01606	Q2FY59	0.0231105	0.34	0.25
SAOUHSC_00831	Q2G1T3	0.0655639	0.335	0.25		SAOUHSC_02668	Q2FVN4	0.158686	0.339	0.25		SAOUHSC_02630	Q2G2W5	0.0961707	0.455	0.25		SAOUHSC_02724	Q2FVI6	0.145178	0.343	0.25
SAOUHSC_01592	Q2FY73	0.118124	0.344	0.25		SAOUHSC_02597	Q2FVU4	0.138448	0.34	0.25		SAOUHSC_02909	Q2FV30	0.0267964	0.458	0.25		proC	Q2FY68	0.19031	0.344	0.25
SAOUHSC_01433	Q2FYK7	0.160354	0.345	0.25		SAOUHSC_00296	Q2G159	0.119946	0.342	0.25		SAOUHSC_01069	Q2FZG1	0.0924741	0.461	0.25		SAOUHSC_01050	Q2G2G6	0.0625134	0.346	0.25
SAOUHSC_01029	Q2FZH5	0.0746759	0.347	0.25		SAOUHSC_01266	Q2FZ05	0.0892437	0.35	0.25		SAOUHSC_00690	Q2G0B5	0.384333	0.462	0.25		fbp	Q2FVB2	0.0184943	0.352	0.25
ftsL	Q2FZ95	0.0929738	0.347	0.25		rpsH	Q2FW20	0.0915926	0.353	0.25		secA1	O06446	0.0205421	0.464	0.25		SAOUHSC_02549	Q2FVX4	0.073966	0.358	0.25
SAOUHSC_00903	Q2FZT7	0.0295607	0.348	0.25		SAOUHSC_00795	Q2G032	0.064764	0.353	0.25		prsA	Q2G2S6	0.175957	0.477	0.25		thiI	Q2FXL1	0.142383	0.358	0.25
lytH	Q2FXU3	0.0820249	0.349	0.25		walK	Q2G2U4	0.0513185	0.354	0.25		murT	Q2FWZ9	0.0166938	0.48	0.25		SAOUHSC_02778	Q2FVD5	0.133479	0.361	0.25
perR	Q2G282	0.15754	0.354	0.25		rnr	Q2G024	0.110271	0.354	0.25		SAOUHSC_00287	Q2G167	0.0585707	0.488	0.25		SAOUHSC_02651	Q2FVQ1	0.0328463	0.362	0.25
SAOUHSC_02450	Q2G2D4	0.0578597	0.355	0.25		trhO	Q2FUS7	0.0770034	0.357	0.25		SAOUHSC_01039	Q2FZG5	0.0813369	0.494	0.25		cntA	Q2FVE7	0.0626695	0.369	0.25
SAOUHSC_01346	Q2FYT0	0.0867595	0.356	0.25		SAOUHSC_01199	Q2FZ53	0.029626	0.359	0.25		SAOUHSC_01050	Q2G2G6	0.0388856	0.503	0.25		SAOUHSC_02335	Q2FWF6	0.0773713	0.37	0.25
SAOUHSC_00808	Q2G019	0.0935926	0.358	0.25		SAOUHSC_01796	Q2FXP0	0.246505	0.36	0.25		qoxA	Q2FZJ9	0.0568121	0.507	0.25		SAOUHSC_02759	Q2FVF5	0.0896161	0.37	0.25
SAOUHSC_01594	Q2FY71	0.0626419	0.369	0.25		rsfS	Q2G298	0.1011	0.36	0.25		atpF	Q2G2F8	0.0263785	0.518	0.25		argG	Q2FZU1	0.0477588	0.373	0.25
SAOUHSC_00510	Q2G2M7	0.0914289	0.37	0.25		floA	Q2FXZ9	0.111838	0.366	0.25		SAOUHSC_00018	Q2G1S4	0.183839	0.523	0.25		SAOUHSC_00333	Q2G1V4	0.0900781	0.373	0.25
SAOUHSC_02670	Q2FVN2	0.171156	0.372	0.25		SAOUHSC_02406	Q2FW93	0.0249242	0.367	0.25		topA	Q2FZ32	0.00823333	0.527	0.25		SAOUHSC_02666	Q2FVN6	0.0578028	0.376	0.25
SAOUHSC_01855	Q2G247	0.0643412	0.376	0.25		SAOUHSC_00285	Q2G168	0.0329722	0.368	0.25		SAOUHSC_00356	Q2G105	0.0931576	0.529	0.25		SAOUHSC_01430	Q2FYL0	0.258804	0.385	0.25
SAOUHSC_01091	Q2FZE0	0.0883136	0.376	0.25		rplY	Q2G0S0	0.0673852	0.37	0.25		spx	Q2G1U6	0.0862427	0.535	0.25		vraR	Q2FX09	0.0907739	0.389	0.25
SAOUHSC_01069	Q2FZG1	0.0250485	0.377	0.25		infC	Q2FXP9	0.0543651	0.378	0.25		ltaS	Q2G093	0.0363118	0.55	0.25		SAOUHSC_01627	Q2FY39	0.0588246	0.39	0.25
SAOUHSC_01670	Q2FY04	0.24255	0.38	0.25		SAOUHSC_01237	Q2G1Z7	0.0746379	0.379	0.25		SAOUHSC_00482	Q2G0R4	0.0333588	0.552	0.25		SAOUHSC_00906	Q2FZT4	0.0638685	0.392	0.25
SAOUHSC_00370	Q2G0Z1	0.294991	0.381	0.25		codY	Q2FZ27	0.0998114	0.382	0.25		SAOUHSC_01412	Q2G2J9	0.0581004	0.554	0.25		SAOUHSC_02541	Q2FVY1	0.0688065	0.393	0.25
SAOUHSC_02630	Q2G2W5	0.101139	0.383	0.25		SAOUHSC_01476	Q2G254	0.143706	0.383	0.25		SAOUHSC_00135	Q2G1I7	0.0771695	0.56	0.25		SAOUHSC_01850	Q2G295	0.0200097	0.396	0.25
atpH	Q2FWE7	0.0431917	0.389	0.25		rplN	Q2FW16	0.106463	0.383	0.25		SAOUHSC_01819	Q2FXL6	0.0132122	0.573	0.25		ptsG	Q2G1G8	0.0279733	0.397	0.25
parC	Q2FYS4	0.0270907	0.392	0.25		SAOUHSC_00349	Q2G112	0.129656	0.387	0.25		mcsA	Q2G0P7	0.324582	0.574	0.25		SAOUHSC_02978	Q2G221	0.109991	0.401	0.25
SAOUHSC_01476	Q2G254	0.116139	0.395	0.25		lytH	Q2FXU3	0.0867827	0.388	0.25		SAOUHSC_00656	Q2G0E9	0.0153928	0.614	0.25		SAOUHSC_00349	Q2G112	0.0696917	0.406	0.25
SAOUHSC_00663	Q2G0E2	0.0185335	0.399	0.25		uvrC	Q2FZD0	0.0423414	0.391	0.25		SAOUHSC_01908	Q2G1W5	0.197416	0.633	0.25		SAOUHSC_02909	Q2FV30	0.0108919	0.408	0.25
nadK	Q2G1Z9	0.0335879	0.4	0.25		rplE	Q2FW18	0.0806777	0.391	0.25		SAOUHSC_02778	Q2FVD5	0.0214301	0.652	0.25		SAOUHSC_01819	Q2FXL6	0.0141198	0.408	0.25
rnr	Q2G024	0.0698028	0.411	0.25		SAOUHSC_01652	Q2FY21	0.101912	0.392	0.25		SAOUHSC_00037	Q2G1R5	0.0312102	0.675	0.25		sbi	Q2FVK5	0.193975	0.417	0.25
SAOUHSC_01354	Q2G2N5	0.0599243	0.412	0.25		esaA	Q2G188	0.0665873	0.392	0.25		SAOUHSC_02134	Q2G234	0.00858966	0.687	0.25		rplI	Q2G2T3	0.0841145	0.424	0.25
SAOUHSC_02594	Q2FVU7	0.156685	0.419	0.25		fbp	Q2FVB2	0.030546	0.401	0.25		mutS2	Q2FZD3	0.0544842	0.701	0.25		pyrB	Q2FZ75	0.0472092	0.428	0.25
priA	Q2G266	0.0396955	0.429	0.25		SAOUHSC_00997	P52078	0.111315	0.404	0.25		SAOUHSC_02808	Q2G205	0.0426598	0.744	0.25		SAOUHSC_02583	Q2FVV8	0.0254438	0.431	0.25
SAOUHSC_01796	Q2FXP0	0.233915	0.431	0.25		SAOUHSC_00808	Q2G019	0.0630623	0.406	0.25		rsmG	Q2FUQ4	0.361184	0.757	0.25		SAOUHSC_01467	Q2FYI0	0.048207	0.432	0.25
ureE	Q2G2K8	0.171727	0.436	0.25		atpD	Q2FWF0	0.0688393	0.406	0.25		SAOUHSC_02744	Q2FVG8	0.0182776	0.76	0.25		SAOUHSC_00452	Q2G229	0.252902	0.432	0.25
gatC	Q2FWY8	0.113364	0.438	0.25		SAOUHSC_01838	Q2FXJ6	0.0881753	0.407	0.25		SAOUHSC_02382	Q2FWB6	0.0217396	0.816	0.25		SAOUHSC_02542	Q2FVY0	0.0602479	0.435	0.25
SAOUHSC_02161	Q2FWW1	0.050769	0.461	0.25		trpS	Q2FZQ7	0.192728	0.407	0.25		SAOUHSC_00963	Q2FZN7	0.0469803	0.846	0.25		SAOUHSC_00356	Q2G105	0.0540542	0.438	0.25
SAOUHSC_01794	Q2FXP2	0.10332	0.479	0.25		rpmE2	Q2FWD8	0.102373	0.414	0.25		SAOUHSC_00196	Q2G1C9	0.0600883	0.953	0.25		ftsY	Q2FZ48	0.0762655	0.444	0.25
luxS	Q2FWC3	0.0102509	0.503	0.25		SAOUHSC_01427	Q2FYL3	0.0262496	0.417	0.25		isaB	Q2FUX3	0.000484081	1.04	0.25		dltA	Q2FZW6	0.0587305	0.477	0.25
SAOUHSC_01488	Q2FYG4	0.261576	0.509	0.25		divIB	Q2FZ91	0.0305046	0.417	0.25		SAOUHSC_02915	Q2FV24	0.0148236	1.1	0.25		metE	Q2G122	0.0134522	0.478	0.25
yidC	Q2FWG4	0.00666179	0.528	0.25		SAOUHSC_01979	Q2FX98	0.0354808	0.423	0.25		scdA	P72360	0.000387658	1.21	0.25		SAOUHSC_00835	Q2FZZ9	0.0289913	0.479	0.25
uvrC	Q2FZD0	0.010443	0.534	0.25		SAOUHSC_00015	Q2G2T6	0.212816	0.424	0.25		SAOUHSC_00061	Q2G1P3	0.0108001	1.26	0.25		SAOUHSC_00658	Q2G0E8	0.0159017	0.48	0.25
SAOUHSC_01980	Q2FX97	0.103307	0.537	0.25		rpsK	Q2FW31	0.0436837	0.43	0.25		SAOUHSC_00049	Q2G1Q4	0.235359	1.3	0.25		SAOUHSC_02929	Q2FV14	0.00707024	0.503	0.25
SAOUHSC_01153	Q2FZ87	0.062048	0.56	0.25		SAOUHSC_01980	Q2FX97	0.161723	0.431	0.25		clpL	Q2FV74	2.63179e-05	1.45	0.25		pflB	Q2G1D8	0.00365294	0.509	0.25
SAOUHSC_00763	Q2G059	0.0754504	0.577	0.25		SAOUHSC_01974	Q2G2S8	0.0403712	0.436	0.25		SAOUHSC_00204	Q2G2P2	2.13776e-05	2.42	0.25		SAOUHSC_00037	Q2G1R5	0.0118204	0.516	0.25
SAOUHSC_02004	Q2G2M8	0.0179606	0.623	0.25		SAOUHSC_01091	Q2FZE0	0.0753207	0.437	0.25		SAOUHSC_02866	Q2FV70	4.16195e-09	5.81	0.25		ltaS	Q2G093	0.0183662	0.542	0.25
SAOUHSC_00025	Q2G253	0.114684	0.649	0.25		ftsH	Q2G0R0	0.0809605	0.44	0.25								SAOUHSC_00963	Q2FZN7	0.0215785	0.542	0.25
rnhC	Q2FZD7	0.00710765	0.672	0.25		SAOUHSC_01050	Q2G2G6	0.114857	0.447	0.25								SAOUHSC_00015	Q2G2T6	0.0572622	0.552	0.25
dltA	Q2FZW6	0.0129536	0.706	0.25		SAOUHSC_01354	Q2G2N5	0.0419914	0.455	0.25								SAOUHSC_01317	Q2FYV7	0.0287756	0.554	0.25
SAOUHSC_00755	Q2G066	0.162802	0.843	0.25		secD	Q2FXT8	0.0260448	0.459	0.25								acyP	Q2FYM9	0.0389961	0.559	0.25
dltD	Q2FZW3	0.000672325	0.929	0.25		SAOUHSC_02554	Q2FVW9	0.038357	0.46	0.25								msrA2	P0A086	0.00250101	0.575	0.25
isaB	Q2FUX3	0.000991218	1.25	0.25		SAOUHSC_02113	Q2FWZ3	0.034147	0.467	0.25								qoxA	Q2FZJ9	0.015901	0.585	0.25
SAOUHSC_01110	Q2FZC2	5.09061e-06	3.15	0.25		SAOUHSC_01787	Q2FXP8	0.0496958	0.47	0.25								SAOUHSC_01838	Q2FXJ6	0.00696051	0.596	0.25
						SAOUHSC_00190	Q2G1D5	0.0320375	0.471	0.25								tarD	Q2G2X2	0.0393557	0.626	0.25
						rpmC	Q2FW14	0.0205276	0.476	0.25								SAOUHSC_02155	Q2FWW6	0.00361642	0.652	0.25
						SAOUHSC_02525	Q2FVZ5	0.029011	0.48	0.25								SAOUHSC_02630	Q2G2W5	0.0186435	0.658	0.25
						SAOUHSC_01039	Q2FZG5	0.0934621	0.483	0.25								SAOUHSC_00003	Q2G276	0.130656	0.668	0.25
						tarF	Q2G1C1	0.0222025	0.485	0.25								SAOUHSC_00555	Q2G0K5	0.012949	0.679	0.25
						lip2	Q2G155	0.156553	0.486	0.25								SAOUHSC_00061	Q2G1P3	0.187372	0.692	0.25
						SAOUHSC_00578	Q2G0I7	0.170763	0.491	0.25								acpP	Q2FZ51	0.0189562	0.705	0.25
						qoxA	Q2FZJ9	0.129817	0.505	0.25								SAOUHSC_00925	Q2FZR5	0.0175017	0.71	0.25
						SAOUHSC_00253	Q2G193	0.0747291	0.507	0.25								rplO	P0A0F8	0.0899662	0.716	0.25
						SAOUHSC_00903	Q2FZT7	0.00948903	0.508	0.25								SAOUHSC_02382	Q2FWB6	0.00648651	0.753	0.25
						SAOUHSC_01346	Q2FYT0	0.0121307	0.525	0.25								SAOUHSC_01039	Q2FZG5	0.0107167	0.757	0.25
						nagD	Q2FZX0	0.100619	0.532	0.25								rbfA	Q2G2Q4	0.15173	0.782	0.25
						srtA	Q2FV99	0.109661	0.539	0.25								SAOUHSC_00656	Q2G0E9	0.000323783	0.81	0.25
						rplM	Q2FW38	0.0734161	0.543	0.25								SAOUHSC_02979	Q2G222	0.00107879	0.865	0.25
						SAOUHSC_00763	Q2G059	0.0459514	0.547	0.25								SAOUHSC_02744	Q2FVG8	0.00434774	0.871	0.25
						ftnA	Q2FWZ8	0.042235	0.553	0.25								lip2	Q2G155	0.0524099	0.897	0.25
						rplO	P0A0F8	0.248367	0.586	0.25								prsA	Q2G2S6	0.00578832	0.9	0.25
						clfA	Q2G015	0.00863561	0.597	0.25								SAOUHSC_01869	Q2FXH8	0.158013	0.928	0.25
						atpA	Q2FWE8	0.0152756	0.599	0.25								mcsA	Q2G0P7	0.0797851	0.951	0.25
						atl	Q2FZK7	0.0259077	0.601	0.25								rsmG	Q2FUQ4	0.147261	1.12	0.25
						pstS	Q2FYP6	0.101004	0.603	0.25								clpL	Q2FV74	1.51691e-05	1.39	0.25
						SAOUHSC_01069	Q2FZG1	0.00844066	0.617	0.25								SAOUHSC_01110	Q2FZC2	0.000415433	1.73	0.25
						SAOUHSC_01747	Q2FXT7	0.00795403	0.618	0.25								isaB	Q2FUX3	8.22909e-06	1.82	0.25
						rnmV	Q2G0T1	0.00247905	0.623	0.25								SAOUHSC_00204	Q2G2P2	1.06907e-05	2.23	0.25
						atpH	Q2FWE7	0.0342088	0.646	0.25								SAOUHSC_02866	Q2FV70	7.52604e-09	5.19	0.25
						rplK	P0A0F4	0.139515	0.654	0.25
						dltA	Q2FZW6	0.0213175	0.657	0.25
						ftsL	Q2FZ95	0.0101643	0.688	0.25
						luxS	Q2FWC3	0.051522	0.691	0.25
						SAOUHSC_00510	Q2G2M7	0.00367292	0.703	0.25
						SAOUHSC_02630	Q2G2W5	0.0310823	0.716	0.25
						rplT	Q2FXQ1	0.235718	0.718	0.25
						SAOUHSC_02978	Q2G221	0.0279816	0.74	0.25
						gatC	Q2FWY8	0.00359488	0.752	0.25
						rnhC	Q2FZD7	0.00347747	0.793	0.25
						SAOUHSC_00025	Q2G253	0.0602741	0.798	0.25
						rpmA	Q2FXT0	0.0116311	0.845	0.25
						yidC	Q2FWG4	0.000240678	0.86	0.25
						dltD	Q2FZW3	0.0019441	0.888	0.25
						SAOUHSC_02161	Q2FWW1	0.001096	1.02	0.25
						isaB	Q2FUX3	0.000246414	1.13	0.25
						SAOUHSC_01110	Q2FZC2	6.00778e-06	3.39	0.25

## Sheet: 180 min
Significant: A score of 0.125 (lower score since we have 4 replicas instead of 3) on the two-sided Wilcoxon signed rank test and and log2FC above/below 0.14/-0.14 (10% change).
BTP-001 (0.5 µM)						BTP-001 (1 µM)						JK274 (5 µM)						JK274 (7.5 µM)						BTP-001 (0.5 µM) + JK274 (5µM)
Gene name	Uniprot	P-value	Log2FC	Wilcox		Gene name	Uniprot	P-value	Log2FC	Wilcox		Gene name	Uniprot	P-value	Log2FC	Wilcox		Gene name	Uniprot	P-value	Log2FC	Wilcox		Gene name	Uniprot	P-value	Log2FC	Wilcox
ftsA	O07325	3.91e-06	-2.03	0.125		ftsA	O07325	3.43807e-07	-3.31	0.125		SAOUHSC_01794	Q2FXP2	3.7302e-05	-2.43	0.125		SAOUHSC_01794	Q2FXP2	0.000481642	-2.67	0.125		ftsA	O07325	1.62064e-06	-2.16	0.125
SAOUHSC_00452	Q2G229	0.298477	-0.969	0.125		SAOUHSC_02330	Q2FWG1	0.0754146	-1.75	0.125		SAOUHSC_01712	Q2FXW8	0.0120795	-2.27	0.125		murQ	Q2G1G6	0.00141468	-2.55	0.125		pxpA	Q2FXX2	0.0130209	-1.84	0.125
SAOUHSC_00175	Q2G1F0	0.0232833	-0.828	0.125		SAOUHSC_01475	Q2G255	0.096067	-1.41	0.125		SAOUHSC_01802	Q2FXN3	8.90191e-07	-2.02	0.125		pxpA	Q2FXX2	0.000541083	-2.53	0.125		SAOUHSC_01802	Q2FXN3	7.99106e-07	-1.79	0.125
oatA	Q2FV54	0.0987213	-0.714	0.125		bioA	Q2FVJ6	0.0102481	-1.21	0.125		SAOUHSC_01711	Q2FXW9	4.27946e-05	-1.83	0.125		SAOUHSC_00196	Q2G1C9	0.00602694	-2.11	0.125		ndk	Q2FYG7	0.0151301	-1.59	0.125
SAOUHSC_01026	Q2FZH8	0.0713472	-0.654	0.125		SAOUHSC_01376	Q2FYQ9	0.0104639	-0.968	0.125		SAOUHSC_00175	Q2G1F0	4.67393e-05	-1.82	0.125		SAOUHSC_01802	Q2FXN3	0.000129152	-1.88	0.125		SAOUHSC_01794	Q2FXP2	7.31405e-05	-1.58	0.125
SAOUHSC_02010	Q2G2H0	0.319388	-0.608	0.125		SAOUHSC_00398	Q2G0X5	0.0279646	-0.887	0.125		ndk	Q2FYG7	0.00619295	-1.81	0.125		SAOUHSC_01711	Q2FXW9	0.000112376	-1.84	0.125		SAOUHSC_01711	Q2FXW9	0.000564259	-1.4	0.125
SAOUHSC_01855	Q2G247	0.0332764	-0.586	0.125		carA	Q2FZ73	0.0611679	-0.878	0.125		SAOUHSC_00196	Q2G1C9	0.00207822	-1.78	0.125		SAOUHSC_00175	Q2G1F0	0.000270897	-1.75	0.125		carA	Q2FZ73	3.18237e-05	-1.36	0.125
SAOUHSC_00669	Q2G0D6	0.217283	-0.585	0.125		bioD	Q2FVJ5	0.0654256	-0.826	0.125		pxpA	Q2FXX2	0.000109561	-1.72	0.125		SAOUHSC_00176	Q2G1E9	0.00953559	-1.75	0.125		SAOUHSC_00925	Q2FZR5	0.00430034	-1.33	0.125
SAOUHSC_01105	Q2FZC7	0.0211927	-0.575	0.125		sarR	Q9F0R1	0.0589293	-0.824	0.125		SAOUHSC_00398	Q2G0X5	0.00311852	-1.58	0.125		SAOUHSC_01347	Q2FYS9	3.93699e-06	-1.67	0.125		SAOUHSC_00170	Q2G1F5	0.00285711	-1.32	0.125
SAOUHSC_00863	Q2FZX2	0.0319109	-0.568	0.125		atpG	Q2FWE9	0.0213554	-0.823	0.125		rocA	Q2FV67	0.00571761	-1.54	0.125		ndk	Q2FYG7	0.0222171	-1.64	0.125		SAOUHSC_00308	Q2G147	0.00215213	-1.31	0.125
pgi	Q2FZU0	0.0226725	-0.55	0.125		SAOUHSC_00277	Q2G2Q6	0.176959	-0.803	0.125		SAOUHSC_02388	Q2FWB0	0.0598347	-1.51	0.125		SAOUHSC_01712	Q2FXW8	0.00106186	-1.64	0.125		SAOUHSC_01919	Q2G2Y3	0.0032378	-1.25	0.125
SAOUHSC_01030	Q2FZH4	0.0156511	-0.547	0.125		SAOUHSC_00695	Q2G0B0	0.115613	-0.789	0.125		SAOUHSC_01846	Q2G294	9.32398e-05	-1.46	0.125		SAOUHSC_00180	Q2G1E5	0.00248699	-1.59	0.125		SAOUHSC_01801	Q2FXN4	3.70631e-05	-1.24	0.125
atpG	Q2FWE9	0.0455486	-0.546	0.125		SAOUHSC_02451	Q2G2R5	0.121033	-0.778	0.125		carA	Q2FZ73	5.31679e-05	-1.41	0.125		hutI	Q2FVT6	0.011378	-1.53	0.125		SAOUHSC_00196	Q2G1C9	0.00322175	-1.24	0.125
SAOUHSC_00909	Q2FZT1	0.011152	-0.545	0.125		queE	Q2G1X7	0.0491603	-0.705	0.125		SAOUHSC_01801	Q2FXN4	1.96638e-05	-1.36	0.125		SAOUHSC_01486	Q2FYG6	0.00255376	-1.51	0.125		SAOUHSC_01712	Q2FXW8	0.00316263	-1.2	0.125
SAOUHSC_01660	Q2FY14	0.270401	-0.541	0.125		SAOUHSC_00879	Q2FZV6	0.012055	-0.678	0.125		SAOUHSC_01347	Q2FYS9	3.60893e-05	-1.33	0.125		sarS	Q2G1N7	0.0149427	-1.5	0.125		carB	Q2FZ72	0.000470471	-1.16	0.125
atpA	Q2FWE8	0.00630752	-0.53	0.125		nrdI	Q2G079	0.0154298	-0.666	0.125		SAOUHSC_00314	Q2G141	0.0812684	-1.32	0.125		pckA	Q2G1W2	0.000345524	-1.4	0.125		kdpB	Q2FWI0	0.00268831	-1.15	0.125
potA	Q2G2A7	0.00783187	-0.518	0.125		sarS	Q2G1N7	0.0601413	-0.643	0.125		SAOUHSC_01932	Q2FXD1	0.000794512	-1.27	0.125		SAOUHSC_00030	Q2G2E9	0.0232456	-1.39	0.125		bioA	Q2FVJ6	0.0169657	-1.15	0.125
murG	Q2FYL5	0.0101307	-0.512	0.125		SAOUHSC_01026	Q2FZH8	0.0195169	-0.629	0.125		SAOUHSC_01710	Q2FXX0	0.152599	-1.22	0.125		ald2	Q2FXL7	0.00290339	-1.36	0.125		pyrB	Q2FZ75	7.28843e-05	-1.07	0.125
SAOUHSC_00855	Q2FZX9	0.0727663	-0.512	0.125		ald1	Q2FYJ2	0.155283	-0.625	0.125		SAOUHSC_00305	Q2G150	0.0383903	-1.21	0.125		SAOUHSC_01846	Q2G294	0.00695833	-1.34	0.125		SAOUHSC_01138	Q2FZA1	0.000175089	-1.05	0.125
murQ	Q2G1G6	0.336126	-0.488	0.125		cshA	Q2FWH5	0.0312685	-0.596	0.125		sarS	Q2G1N7	0.000199542	-1.19	0.125		rocD	Q2FZU6	0.00685214	-1.33	0.125		hly	Q2G1X0	0.0621377	-1.04	0.125
SAOUHSC_02995	Q2FUV6	0.112164	-0.478	0.125		SAOUHSC_02402	Q2FW97	0.148746	-0.594	0.125		SAOUHSC_01919	Q2G2Y3	0.00139611	-1.19	0.125		metN2	Q2FZZ2	0.0386053	-1.31	0.125		sle1	Q2G0U9	0.000909013	-1.03	0.125
SAOUHSC_00407	Q2G0W7	0.165236	-0.477	0.125		SAOUHSC_00686	Q2G0B9	0.0169194	-0.591	0.125		SAOUHSC_00951	Q2FZP9	0.000271857	-1.18	0.125		SAOUHSC_00296	Q2G159	0.00207495	-1.28	0.125		sarR	Q9F0R1	0.0732275	-1	0.125
purS	Q2FZJ2	0.0629157	-0.476	0.125		rplQ	Q2FW33	0.078114	-0.584	0.125		SAOUHSC_01138	Q2FZA1	6.39894e-05	-1.18	0.125		SAOUHSC_02831	Q2FVA2	0.0022892	-1.27	0.125		SAOUHSC_01709	Q2FXX1	0.00183754	-0.989	0.125
icaR	Q9RQQ0	0.049121	-0.475	0.125		SAOUHSC_01991	Q2FX86	0.174504	-0.566	0.125		kdpE	Q2FWH6	0.0249227	-1.15	0.125		SAOUHSC_00158	Q2G1G5	0.0194345	-1.27	0.125		SAOUHSC_01347	Q2FYS9	8.82749e-05	-0.982	0.125
clfB	Q2FUY2	0.0529032	-0.473	0.125		metE	Q2G122	0.0534286	-0.564	0.125		sarR	Q9F0R1	0.00321024	-1.12	0.125		SAOUHSC_00535	Q2G0M5	0.000922742	-1.26	0.125		SAOUHSC_00875	Q2FZW0	0.00046376	-0.929	0.125
SAOUHSC_01624	Q2FY42	0.0269271	-0.47	0.125		SAOUHSC_02909	Q2FV30	0.0208225	-0.55	0.125		pckA	Q2G1W2	0.000347076	-1.11	0.125		SAOUHSC_01801	Q2FXN4	0.00392681	-1.25	0.125		SAOUHSC_00175	Q2G1F0	0.00780818	-0.919	0.125
SAOUHSC_02947	Q2FUZ8	0.0704459	-0.462	0.125		essB	Q2G185	0.0252823	-0.54	0.125		SAOUHSC_00296	Q2G159	0.0230672	-1.09	0.125		SAOUHSC_01919	Q2G2Y3	0.00313269	-1.25	0.125		rocA	Q2FV67	0.0125127	-0.902	0.125
sdrD	Q2G0L4	0.240776	-0.442	0.125		SAOUHSC_01698	Q2FXY2	0.0641701	-0.535	0.125		ftnA	Q2FWZ8	0.00188285	-1.08	0.125		SAOUHSC_00126	Q2G1J6	0.000346499	-1.23	0.125		pyrC	Q2FZ74	0.00135573	-0.881	0.125
clfA	Q2G015	0.0761359	-0.433	0.125		SAOUHSC_02769	Q2FVE5	0.0780848	-0.529	0.125		pyrE	Q2FZ70	0.051281	-1.07	0.125		SAOUHSC_00951	Q2FZP9	0.00255874	-1.19	0.125		SAOUHSC_01026	Q2FZH8	0.00049167	-0.863	0.125
SAOUHSC_01987	Q2FX90	0.158677	-0.432	0.125		SAOUHSC_00408	Q2G0W6	0.27832	-0.523	0.125		hutI	Q2FVT6	0.0122203	-1.05	0.125		SAOUHSC_02152	Q2FWW9	0.000292732	-1.19	0.125		pckA	Q2G1W2	0.00396108	-0.861	0.125
SAOUHSC_00795	Q2G032	0.148064	-0.428	0.125		SAOUHSC_01855	Q2G247	0.110115	-0.503	0.125		SAOUHSC_00535	Q2G0M5	0.0022495	-1.03	0.125		sarR	Q9F0R1	0.0256025	-1.17	0.125		ald2	Q2FXL7	0.000566548	-0.854	0.125
sarS	Q2G1N7	0.106135	-0.427	0.125		bioB	Q2FVJ7	0.0747597	-0.5	0.125		dapA	Q9EZ12	0.142338	-1.02	0.125		SAOUHSC_01027	Q2FZH7	0.00234884	-1.15	0.125		SAOUHSC_01027	Q2FZH7	0.00378078	-0.854	0.125
nagD	Q2FZX0	0.137629	-0.422	0.125		apt	Q2FXU0	0.370129	-0.497	0.125		carB	Q2FZ72	0.000517779	-0.994	0.125		gcvPA	Q2FY34	0.0043779	-1.14	0.125		metN2	Q2FZZ2	0.0487896	-0.829	0.125
SAOUHSC_02013	P0A0K3	0.535621	-0.418	0.125		SAOUHSC_00603	Q2G0G6	0.0907497	-0.487	0.125		odhB	Q2FYM2	0.00548092	-0.991	0.125		SAOUHSC_01709	Q2FXX1	0.00444904	-1.13	0.125		gcvT	Q2FY33	0.00412022	-0.823	0.125
SAOUHSC_01919	Q2G2Y3	0.0504841	-0.401	0.125		SAOUHSC_01622	Q2FY44	0.0674538	-0.484	0.125		gcvPA	Q2FY34	0.000213673	-0.988	0.125		odhB	Q2FYM2	0.00349642	-1.12	0.125		sarS	Q2G1N7	0.0142057	-0.818	0.125
pdhA	Q2FZG4	0.143242	-0.401	0.125		pheT	Q2FZD8	0.0921325	-0.482	0.125		fhs	Q2G296	6.98681e-05	-0.987	0.125		SAOUHSC_00875	Q2FZW0	0.000139106	-1.11	0.125		SAOUHSC_01932	Q2FXD1	0.0657336	-0.814	0.125
SAOUHSC_00678	Q2G0C7	0.159017	-0.398	0.125		SAOUHSC_01932	Q2FXD1	0.205007	-0.48	0.125		SAOUHSC_00875	Q2FZW0	6.99464e-05	-0.986	0.125		fumC	Q2FX94	0.00252757	-1.11	0.125		SAOUHSC_00535	Q2G0M5	0.0128736	-0.81	0.125
SAOUHSC_01877	Q2FXH0	0.0991434	-0.391	0.125		SAOUHSC_01027	Q2FZH7	0.0769545	-0.478	0.125		SAOUHSC_01709	Q2FXX1	0.000446773	-0.983	0.125		ftnA	Q2FWZ8	0.00225926	-1.11	0.125		bioB	Q2FVJ7	0.0199155	-0.796	0.125
prfB	Q2G052	0.0298917	-0.39	0.125		SAOUHSC_02895	Q2FV44	0.184003	-0.474	0.125		SAOUHSC_01987	Q2FX90	0.00216341	-0.974	0.125		sle1	Q2G0U9	0.0024035	-1.1	0.125		fhs	Q2G296	0.00472539	-0.791	0.125
SAOUHSC_01443	Q2FYJ7	0.0149216	-0.378	0.125		metN2	Q2FZZ2	0.260747	-0.474	0.125		metN2	Q2FZZ2	0.0271655	-0.964	0.125		SAOUHSC_00122	Q2G1K0	0.000373309	-1.09	0.125		nanE	Q2G157	0.0722585	-0.786	0.125
pfkA	Q2FXM8	0.0314404	-0.367	0.125		fmtA	Q2FZK3	0.114265	-0.473	0.125		SAOUHSC_00686	Q2G0B9	0.00255218	-0.953	0.125		SAOUHSC_02409	Q2FW91	0.00147296	-1.08	0.125		SAOUHSC_00398	Q2G0X5	0.0820355	-0.772	0.125
SAOUHSC_02652	Q2FVQ0	0.090295	-0.365	0.125		SAOUHSC_00755	Q2G066	0.208303	-0.444	0.125		rocD	Q2FZU6	0.00153788	-0.952	0.125		SAOUHSC_01987	Q2FX90	0.0314647	-1.07	0.125		SAOUHSC_00951	Q2FZP9	0.00530257	-0.764	0.125
SAOUHSC_00879	Q2FZV6	0.15816	-0.355	0.125		SAOUHSC_00096	Q2G263	0.18405	-0.444	0.125		SAOUHSC_01920	Q2G2Y5	0.0267658	-0.935	0.125		SAOUHSC_00128	Q2G1J4	0.0295184	-1.05	0.125		SAOUHSC_00729	Q2G091	0.029656	-0.764	0.125
SAOUHSC_03036	Q2FUR6	0.572992	-0.352	0.125		SAOUHSC_00605	Q2G0G4	0.0469023	-0.438	0.125		fumC	Q2FX94	0.00560171	-0.921	0.125		aldA	Q2G1J0	0.00166536	-1.03	0.125		gcvPB	Q2FY35	0.00187363	-0.754	0.125
lysA	Q2FYN4	0.152995	-0.339	0.125		SAOUHSC_01958	Q2FXA7	0.0826052	-0.436	0.125		SAOUHSC_00297	Q2G158	0.0137489	-0.916	0.125		SAOUHSC_01138	Q2FZA1	0.00382847	-1.03	0.125		SAOUHSC_00686	Q2G0B9	0.00286924	-0.753	0.125
purE	Q2FZJ5	0.334993	-0.338	0.125		SAOUHSC_01415	Q2FYM3	0.264649	-0.425	0.125		SAOUHSC_01455	Q2FYJ0	0.00159217	-0.912	0.125		SAOUHSC_00119	Q2G1K3	0.0118406	-1.03	0.125		odhB	Q2FYM2	0.00898455	-0.733	0.125
SAOUHSC_00708	Q2G239	0.0638478	-0.334	0.125		pdxT	Q2G0Q0	0.134538	-0.418	0.125		SAOUHSC_02995	Q2FUV6	0.0460473	-0.91	0.125		SAOUHSC_00129	Q2G1J3	0.00483946	-1.02	0.125		esaA	Q2G188	0.0490995	-0.728	0.125
SAOUHSC_01991	Q2FX86	0.204423	-0.333	0.125		SAOUHSC_01626	Q2FY40	0.122769	-0.416	0.125		SAOUHSC_02409	Q2FW91	0.000408854	-0.908	0.125		gcvPB	Q2FY35	0.00994885	-0.984	0.125		SAOUHSC_02831	Q2FVA2	0.00172961	-0.713	0.125
SAOUHSC_02523	Q2FVZ7	0.164246	-0.324	0.125		xseA	Q2FY46	0.265193	-0.406	0.125		gcvPB	Q2FY35	0.000636747	-0.867	0.125		SAOUHSC_00118	Q2G1K4	0.00393963	-0.982	0.125		SAOUHSC_01136	Q2FZA3	0.0414391	-0.708	0.125
lacA	Q2G2R4	0.0757252	-0.32	0.125		SAOUHSC_02121	Q2FWY6	0.0929199	-0.399	0.125		SAOUHSC_00658	Q2G0E8	0.11425	-0.862	0.125		menD	Q2FZL7	0.0648087	-0.96	0.125		SAOUHSC_02861	Q2FV75	0.0301068	-0.706	0.125
SAOUHSC_01044	Q2G2A2	0.156334	-0.318	0.125		SAOUHSC_01284	Q2FYY8	0.042311	-0.393	0.125		pyrB	Q2FZ75	0.00117525	-0.855	0.125		carA	Q2FZ73	0.000333729	-0.953	0.125		SAOUHSC_00126	Q2G1J6	0.00871024	-0.698	0.125
psmA4	P0C818	0.629457	-0.317	0.125		SAOUHSC_01838	Q2FXJ6	0.104451	-0.385	0.125		lipM	Q2FY37	0.19275	-0.854	0.125		SAOUHSC_00301	Q2G154	0.0305596	-0.933	0.125		SAOUHSC_01134	Q2FZA5	0.00606196	-0.695	0.125
SAOUHSC_00406	Q2G0W8	0.114496	-0.314	0.125		gltX	Q2G241	0.0365398	-0.372	0.125		murQ	Q2G1G6	0.00577031	-0.846	0.125		gcvT	Q2FY33	0.00353786	-0.93	0.125		gcvPA	Q2FY34	0.00913009	-0.694	0.125
SAOUHSC_00429	Q2G0U7	0.262375	-0.313	0.125		SAOUHSC_01744	Q2FXT9	0.327002	-0.37	0.125		pyrC	Q2FZ74	0.0012386	-0.843	0.125		rnhB	Q2FZ38	0.0423068	-0.927	0.125		SAOUHSC_00030	Q2G2E9	0.00366749	-0.692	0.125
SAOUHSC_02451	Q2G2R5	0.316703	-0.302	0.125		SAOUHSC_02713	Q2FVJ8	0.313414	-0.361	0.125		SAOUHSC_00128	Q2G1J4	0.00106406	-0.839	0.125		SAOUHSC_02154	Q2FWW7	0.0451075	-0.921	0.125		sucD	Q2FZ36	0.000849603	-0.662	0.125
engB	Q2FXQ8	0.049551	-0.301	0.125		SAOUHSC_01846	Q2G294	0.187282	-0.361	0.125		SAOUHSC_02861	Q2FV75	0.012713	-0.836	0.125		katA	Q2FYU7	0.00147383	-0.906	0.125		SAOUHSC_00678	Q2G0C7	0.0301751	-0.658	0.125
SAOUHSC_02382	Q2FWB6	0.119362	-0.295	0.125		potA	Q2G2A7	0.0937919	-0.356	0.125		SAOUHSC_00308	Q2G147	0.0227571	-0.836	0.125		carB	Q2FZ72	0.00117808	-0.884	0.125		ftnA	Q2FWZ8	0.0122922	-0.655	0.125
cshA	Q2FWH5	0.0825208	-0.291	0.125		SAOUHSC_00371	Q2G0Z0	0.204143	-0.342	0.125		SAOUHSC_00729	Q2G091	0.000743357	-0.835	0.125		SAOUHSC_02280	Q2FWK9	0.0145771	-0.879	0.125		SAOUHSC_00406	Q2G0W8	0.00309299	-0.642	0.125
SAOUHSC_02330	Q2FWG1	0.0610155	-0.29	0.125		pyrG	Q2FWD1	0.0967897	-0.333	0.125		SAOUHSC_00215	Q2G2B6	0.190187	-0.809	0.125		pyrC	Q2FZ74	0.00455139	-0.864	0.125		SAOUHSC_00118	Q2G1K4	0.00416101	-0.64	0.125
tarI	Q2G1C0	0.125534	-0.288	0.125		pfkA	Q2FXM8	0.152959	-0.33	0.125		ald2	Q2FXL7	0.00105402	-0.801	0.125		pdxT	Q2G0Q0	0.0103545	-0.856	0.125		SAOUHSC_00128	Q2G1J4	0.0315657	-0.628	0.125
sarR	Q9F0R1	0.32726	-0.286	0.125		SAOUHSC_02155	Q2FWW6	0.427811	-0.329	0.125		SAOUHSC_00844	Q2FZZ0	0.00111847	-0.796	0.125		ldh1	Q2G218	0.00306463	-0.851	0.125		SAOUHSC_01846	Q2G294	0.0105664	-0.622	0.125
SAOUHSC_00144	Q2G1H9	0.0396847	-0.286	0.125		sle1	Q2G0U9	0.344117	-0.329	0.125		lipA	Q2FUU5	0.00944356	-0.79	0.125		fhs	Q2G296	0.00155193	-0.846	0.125		SAOUHSC_00144	Q2G1H9	0.00182818	-0.619	0.125
def	Q2FZG6	0.110123	-0.286	0.125		gtaB	Q2G1T6	0.288806	-0.328	0.125		aldA	Q2G1J0	0.000471698	-0.789	0.125		SAOUHSC_00125	Q2G1J7	0.0822643	-0.843	0.125		nrdI	Q2G079	0.0176864	-0.615	0.125
rsmG	Q2FUQ4	0.36411	-0.285	0.125		SAOUHSC_00792	Q2G035	0.136927	-0.327	0.125		SAOUHSC_01729	Q2FXV2	0.0697913	-0.786	0.125		sucD	Q2FZ36	0.00151777	-0.821	0.125		SAOUHSC_00117	Q2G1K5	0.0331714	-0.6	0.125
SAOUHSC_01041	Q2G2A5	0.220004	-0.282	0.125		SAOUHSC_00126	Q2G1J6	0.23355	-0.325	0.125		gcvT	Q2FY33	0.0134016	-0.773	0.125		sucC	Q2FZ37	0.00440828	-0.814	0.125		SAOUHSC_00314	Q2G141	0.0921824	-0.6	0.125
codY	Q2FZ27	0.401524	-0.278	0.125		fhs	Q2G296	0.092337	-0.313	0.125		rnhB	Q2FZ38	0.0195655	-0.765	0.125		SAOUHSC_01455	Q2FYJ0	0.00503103	-0.804	0.125		fmtA	Q2FZK3	0.085547	-0.592	0.125
SAOUHSC_00301	Q2G154	0.0973996	-0.275	0.125		SAOUHSC_01163	Q2FZ78	0.146657	-0.313	0.125		SAOUHSC_00925	Q2FZR5	0.0511306	-0.752	0.125		SAOUHSC_01105	Q2FZC7	0.00497711	-0.794	0.125		metN1	Q2G0V2	0.0187397	-0.592	0.125
SAOUHSC_02460	Q2FW57	0.178136	-0.27	0.125		aldA	Q2G1J0	0.09114	-0.308	0.125		SAOUHSC_00180	Q2G1E5	0.00734237	-0.748	0.125		SAOUHSC_02698	Q2FVL3	0.034163	-0.793	0.125		SAOUHSC_00426	Q2G0V0	0.0316069	-0.573	0.125
rpoA	Q2FW32	0.142689	-0.266	0.125		SAOUHSC_00951	Q2FZP9	0.176208	-0.306	0.125		sucD	Q2FZ36	0.00058119	-0.743	0.125		pyrB	Q2FZ75	0.0033448	-0.779	0.125		fumC	Q2FX94	0.0109881	-0.572	0.125
SAOUHSC_02909	Q2FV30	0.147291	-0.26	0.125		fda	Q2FV17	0.172427	-0.294	0.125		nanE	Q2G157	0.0453265	-0.739	0.125		SAOUHSC_00117	Q2G1K5	0.00926291	-0.776	0.125		SAOUHSC_00296	Q2G159	0.0847508	-0.569	0.125
SAOUHSC_00362	Q2G0Z9	0.0961413	-0.248	0.125		aldH1	Q2FWX9	0.151851	-0.294	0.125		kdpB	Q2FWI0	0.0405983	-0.731	0.125		SAOUHSC_02898	Q2FV41	0.103867	-0.775	0.125		SAOUHSC_02154	Q2FWW7	0.0265247	-0.567	0.125
rnz	Q2FY67	0.121048	-0.242	0.125		mnmE	Q2FUQ2	0.0769079	-0.291	0.125		purE	Q2FZJ5	0.16278	-0.73	0.125		SAOUHSC_02790	Q2FVC3	0.00373228	-0.774	0.125		pdxS	Q2G0Q1	0.00889022	-0.566	0.125
SAOUHSC_02423	Q2FW81	0.0954818	-0.239	0.125		SAOUHSC_01700	Q2FXY0	0.430807	-0.286	0.125		sucC	Q2FZ37	0.00109386	-0.703	0.125		nrdI	Q2G079	0.0354523	-0.773	0.125		tadA	Q2G0L9	0.081853	-0.56	0.125
SAOUHSC_01255	Q2FZ16	0.184817	-0.234	0.125		SAOUHSC_00731	Q2G089	0.396845	-0.285	0.125		SAOUHSC_02321	Q2FWH0	0.328814	-0.684	0.125		ahpC	P0A0B7	0.00588317	-0.771	0.125		SAOUHSC_01624	Q2FY42	0.0906423	-0.557	0.125
SAOUHSC_03022	Q2FUS9	0.521667	-0.231	0.125		lysA	Q2FYN4	0.155833	-0.273	0.125		hutU	Q2FVT5	0.00413773	-0.683	0.125		SAOUHSC_01354	Q2G2N5	0.0321793	-0.768	0.125		SAOUHSC_00180	Q2G1E5	0.0220427	-0.557	0.125
gcvPB	Q2FY35	0.177657	-0.226	0.125		SAOUHSC_00406	Q2G0W8	0.182186	-0.272	0.125		SAOUHSC_00129	Q2G1J3	0.00366111	-0.675	0.125		SAOUHSC_00995	P0A0M9	0.00867612	-0.756	0.125		SAOUHSC_01455	Q2FYJ0	0.0130529	-0.556	0.125
SAOUHSC_00122	Q2G1K0	0.0827172	-0.225	0.125		ahpC	P0A0B7	0.141268	-0.272	0.125		SAOUHSC_02831	Q2FVA2	0.00542467	-0.671	0.125		SAOUHSC_00115	Q2G1K7	0.0127945	-0.74	0.125		SAOUHSC_00531	Q2G0M9	0.156473	-0.554	0.125
SAOUHSC_00309	Q2G146	0.134559	-0.224	0.125		SAOUHSC_01661	Q2FY13	0.225767	-0.266	0.125		alr2	Q9EZ08	0.0370469	-0.658	0.125		hutU	Q2FVT5	0.029376	-0.708	0.125		SAOUHSC_02523	Q2FVZ7	0.0258814	-0.552	0.125
kdpB	Q2FWI0	0.318037	-0.215	0.125		prsA	Q2G2S6	0.484913	-0.265	0.125		SAOUHSC_01104	Q2FZC8	0.00883903	-0.644	0.125		SAOUHSC_00120	Q2G1K2	0.00874139	-0.706	0.125		SAOUHSC_00995	P0A0M9	0.0409344	-0.551	0.125
SAOUHSC_01812	Q2FXM3	0.254805	-0.213	0.125		SAOUHSC_00128	Q2G1J4	0.165817	-0.262	0.125		SAOUHSC_01026	Q2FZH8	0.0147316	-0.643	0.125		odhA	Q2FYM1	0.00510043	-0.698	0.125		SAOUHSC_00122	Q2G1K0	0.00743957	-0.541	0.125
fhs	Q2G296	0.272397	-0.209	0.125		SAOUHSC_00743	Q2G077	0.256709	-0.261	0.125		apt	Q2FXU0	0.103489	-0.638	0.125		SAOUHSC_00605	Q2G0G4	0.104261	-0.696	0.125		sucC	Q2FZ37	0.004585	-0.54	0.125
SAOUHSC_00121	Q2G1K1	0.194779	-0.209	0.125		SAOUHSC_01870	Q2FXH7	0.199483	-0.255	0.125		asd	Q2FYP0	0.122264	-0.633	0.125		SAOUHSC_01134	Q2FZA5	0.0335655	-0.692	0.125		potA	Q2G2A7	0.0121937	-0.531	0.125
ybeY	Q2FY02	0.30654	-0.208	0.125		SAOUHSC_01214	Q2FZ39	0.173487	-0.25	0.125		SAOUHSC_01105	Q2FZC7	0.0648545	-0.63	0.125		SAOUHSC_00426	Q2G0V0	0.0202755	-0.684	0.125		SAOUHSC_00114	Q2G1K8	0.0317575	-0.517	0.125
SAOUHSC_02654	Q2FVP8	0.116058	-0.207	0.125		SAOUHSC_00638	Q2G2L0	0.207969	-0.241	0.125		SAOUHSC_00879	Q2FZV6	0.0345814	-0.625	0.125		SAOUHSC_00792	Q2G035	0.0199402	-0.674	0.125		fur	Q2FY19	0.0675929	-0.506	0.125
SAOUHSC_00686	Q2G0B9	0.307195	-0.205	0.125		argS	Q2G0F8	0.212723	-0.237	0.125		SAOUHSC_00153	Q2G1H0	0.0239599	-0.618	0.125		SAOUHSC_01321	Q2FYV3	0.0593205	-0.671	0.125		SAOUHSC_00119	Q2G1K3	0.0129093	-0.504	0.125
SAOUHSC_02618	Q2FVS4	0.202426	-0.205	0.125		SAOUHSC_02744	Q2FVG8	0.176487	-0.236	0.125		SAOUHSC_02451	Q2G2R5	0.033666	-0.605	0.125		mtlD	Q2FW96	0.114479	-0.669	0.125		SAOUHSC_00129	Q2G1J3	0.0257361	-0.503	0.125
SAOUHSC_01192	Q2FZ59	0.156045	-0.204	0.125		gcvPB	Q2FY35	0.182395	-0.234	0.125		SAOUHSC_00030	Q2G2E9	0.00453674	-0.605	0.125		SAOUHSC_00170	Q2G1F5	0.0387353	-0.669	0.125		SAOUHSC_00730	Q2G090	0.0125155	-0.502	0.125
purF	Q2FZI9	0.141094	-0.204	0.125		hisC	Q2G087	0.457439	-0.232	0.125		SAOUHSC_00122	Q2G1K0	0.00579787	-0.604	0.125		SAOUHSC_00162	Q2G1G2	0.0332422	-0.667	0.125		SAOUHSC_00116	Q2G1K6	0.179128	-0.492	0.125
esaA	Q2G188	0.162578	-0.199	0.125		prfB	Q2G052	0.201287	-0.221	0.125		SAOUHSC_00118	Q2G1K4	0.00237434	-0.603	0.125		SAOUHSC_00730	Q2G090	0.00601501	-0.666	0.125		rsmA	Q2G0T0	0.028951	-0.489	0.125
SAOUHSC_01459	Q2FYI7	0.599092	-0.195	0.125		SAOUHSC_01850	Q2G295	0.269413	-0.221	0.125		SAOUHSC_02895	Q2FV44	0.0415579	-0.602	0.125		SAOUHSC_01454	Q2FYJ1	0.0803633	-0.652	0.125		SAOUHSC_02921	Q2FV19	0.120144	-0.486	0.125
SAOUHSC_00114	Q2G1K8	0.227063	-0.191	0.125		SAOUHSC_01606	Q2FY59	0.195531	-0.221	0.125		SAOUHSC_01316	Q2FYV8	0.0668334	-0.584	0.125		SAOUHSC_00808	Q2G019	0.0387236	-0.651	0.125		SAOUHSC_01214	Q2FZ39	0.0141958	-0.484	0.125
SAOUHSC_01198	Q2FZ54	0.171737	-0.191	0.125		SAOUHSC_01497	Q2FYF4	0.357284	-0.218	0.125		SAOUHSC_00167	Q2G1F8	0.0786691	-0.577	0.125		SAOUHSC_00686	Q2G0B9	0.0372381	-0.65	0.125		rnhB	Q2FZ38	0.0529303	-0.483	0.125
SAOUHSC_02698	Q2FVL3	0.452871	-0.187	0.125		hemB	Q2FXR3	0.422212	-0.217	0.125		SAOUHSC_00397	Q2G0X6	0.0235193	-0.577	0.125		fmtA	Q2FZK3	0.0410741	-0.648	0.125		SAOUHSC_03030	Q2FUS2	0.0400488	-0.482	0.125
SAOUHSC_00397	Q2G0X6	0.30262	-0.185	0.125		prfC	Q2FZP4	0.380356	-0.214	0.125		SAOUHSC_00730	Q2G090	0.00254388	-0.577	0.125		prfB	Q2G052	0.103236	-0.647	0.125		aldA	Q2G1J0	0.0220675	-0.476	0.125
SAOUHSC_01729	Q2FXV2	0.539565	-0.184	0.125		SAOUHSC_01455	Q2FYJ0	0.177374	-0.21	0.125		SAOUHSC_00707	Q2G238	0.424218	-0.576	0.125		SAOUHSC_01698	Q2FXY2	0.140934	-0.644	0.125		nreC	Q2FVM7	0.0826521	-0.473	0.125
SAOUHSC_02839	Q2FV95	0.388337	-0.176	0.125		SAOUHSC_01287	Q2FYY6	0.24814	-0.206	0.125		pdxS	Q2G0Q1	0.00658263	-0.572	0.125		SAOUHSC_01933	Q2FXD0	0.0112007	-0.642	0.125		icaR	Q9RQQ0	0.219707	-0.472	0.125
SAOUHSC_00712	Q2G2T8	0.448914	-0.171	0.125		SAOUHSC_02423	Q2FW81	0.236345	-0.205	0.125		odhA	Q2FYM1	0.00234104	-0.564	0.125		SAOUHSC_01932	Q2FXD1	0.240552	-0.642	0.125		SAOUHSC_00890	Q2FZV0	0.0141926	-0.472	0.125
SAOUHSC_00941	Q2G200	0.647396	-0.17	0.125		SAOUHSC_02699	Q2FVL2	0.259575	-0.203	0.125		SAOUHSC_01933	Q2FXD0	0.0303643	-0.552	0.125		tilS	Q2G0R2	0.0116776	-0.634	0.125		SAOUHSC_00115	Q2G1K7	0.0305946	-0.47	0.125
SAOUHSC_01499	Q2FYF3	0.461438	-0.17	0.125		SAOUHSC_00877	Q2FZV8	0.549839	-0.198	0.125		SAOUHSC_02886	Q2FV53	0.059409	-0.539	0.125		SAOUHSC_00308	Q2G147	0.0809025	-0.626	0.125		SAOUHSC_02811	Q2G2L7	0.0137117	-0.469	0.125
gltX	Q2G241	0.23624	-0.169	0.125		hutU	Q2FVT5	0.385255	-0.179	0.125		SAOUHSC_01134	Q2FZA5	0.0408104	-0.535	0.125		SAOUHSC_02551	Q2FVX2	0.151475	-0.622	0.125		SAOUHSC_02697	Q2FVL4	0.125014	-0.463	0.125
SAOUHSC_00960	Q2FZP0	0.239028	-0.164	0.125		rplB	P60430	0.328973	-0.176	0.125		SAOUHSC_00605	Q2G0G4	0.106294	-0.534	0.125		rsmA	Q2G0T0	0.155767	-0.615	0.125		lacR	P0A0Q0	0.0890692	-0.462	0.125
SAOUHSC_00785	Q2G041	0.237452	-0.163	0.125		SAOUHSC_02905	Q2FV34	0.527779	-0.174	0.125		acpS	Q9ZAH6	0.0708616	-0.533	0.125		SAOUHSC_00309	Q2G146	0.0208831	-0.604	0.125		SAOUHSC_01933	Q2FXD0	0.0429885	-0.461	0.125
dagK	Q2FWZ2	0.191095	-0.161	0.125		SAOUHSC_00906	Q2FZT4	0.265209	-0.171	0.125		mtnN	Q2FXX8	0.16092	-0.526	0.125		SAOUHSC_00755	Q2G066	0.162047	-0.599	0.125		SAOUHSC_01031	Q2FZH3	0.0847743	-0.454	0.125
dnaK	Q2FXZ2	0.196045	-0.159	0.125		SAOUHSC_01575	Q2FY89	0.371842	-0.169	0.125		SAOUHSC_00995	P0A0M9	0.0252635	-0.525	0.125		SAOUHSC_02945	Q2FUZ9	0.0630282	-0.593	0.125		rnj1	Q2FZG9	0.0267918	-0.442	0.125
SAOUHSC_01392	Q2FYP2	0.402746	-0.151	0.125		hemE	Q2FXA3	0.307675	-0.164	0.125		asp23	Q2FW66	0.157278	-0.521	0.125		SAOUHSC_00729	Q2G091	0.00908907	-0.586	0.125		SAOUHSC_00305	Q2G150	0.214156	-0.438	0.125
serS	P95689	0.276947	-0.149	0.125		hprK	Q2G045	0.41204	-0.157	0.125		SAOUHSC_00121	Q2G1K1	0.0187057	-0.517	0.125		SAOUHSC_02529	Q2FVZ2	0.0451861	-0.584	0.125		recA	Q2FZ09	0.0381793	-0.435	0.125
SAOUHSC_02268	Q2FWM1	0.234711	-0.146	0.125		recA	Q2FZ09	0.325865	-0.156	0.125		miaA	Q2FYZ2	0.0839487	-0.515	0.125		SAOUHSC_00406	Q2G0W8	0.278639	-0.564	0.125		SAOUHSC_01701	Q2FXX9	0.200738	-0.434	0.125
SAOUHSC_00204	Q2G2P2	0.614646	-0.144	0.125		tdcB	Q2FYJ3	0.37685	-0.155	0.125		SAOUHSC_00574	Q2G0J0	0.0770714	-0.509	0.125		SAOUHSC_02523	Q2FVZ7	0.192169	-0.564	0.125		SAOUHSC_00120	Q2G1K2	0.0264829	-0.424	0.125
ecfA1	Q2FW34	0.593827	0.157	0.125		SAOUHSC_01801	Q2FXN4	0.398887	-0.152	0.125		SAOUHSC_01624	Q2FY42	0.0460996	-0.497	0.125		mqo,1	Q2FVQ5	0.033474	-0.563	0.125		SAOUHSC_02713	Q2FVJ8	0.0621393	-0.408	0.125
SAOUHSC_02599	Q2FVU3	0.704734	0.168	0.125		SAOUHSC_01933	Q2FXD0	0.389348	-0.148	0.125		SAOUHSC_00119	Q2G1K3	0.0138924	-0.487	0.125		SAOUHSC_03030	Q2FUS2	0.0528131	-0.563	0.125		SAOUHSC_02150	Q2FWX1	0.0260706	-0.405	0.125
SAOUHSC_02708	Q2FVK3	0.599336	0.176	0.125		pdxS	Q2G0Q1	0.350203	-0.146	0.125		SAOUHSC_01734	Q2FXU8	0.0342392	-0.486	0.125		pdxS	Q2G0Q1	0.0136948	-0.561	0.125		glyA	Q2FWE5	0.0845885	-0.404	0.125
SAOUHSC_02519	Q2FW01	0.290156	0.177	0.125		SAOUHSC_01791	Q2FXP5	0.51076	0.148	0.125		SAOUHSC_01577	Q2FY87	0.0740691	-0.485	0.125		SAOUHSC_00574	Q2G0J0	0.0570712	-0.557	0.125		rocD	Q2FZU6	0.0816813	-0.401	0.125
SAOUHSC_01670	Q2FY04	0.475774	0.179	0.125		SAOUHSC_02599	Q2FVU3	0.717865	0.171	0.125		recA	Q2FZ09	0.0241148	-0.484	0.125		SAOUHSC_01104	Q2FZC8	0.0261284	-0.554	0.125		prfB	Q2G052	0.0473529	-0.391	0.125
ruvB	Q2FXT4	0.385206	0.191	0.125		SAOUHSC_02876	Q2FV61	0.380056	0.182	0.125		SAOUHSC_00049	Q2G1Q4	0.162338	-0.483	0.125		gltX	Q2G241	0.0643115	-0.552	0.125		SAOUHSC_01870	Q2FXH7	0.16733	-0.391	0.125
SAOUHSC_01686	Q2FXY9	0.59775	0.208	0.125		SAOUHSC_02933	Q2FV10	0.31691	0.184	0.125		gltX	Q2G241	0.0090774	-0.481	0.125		SAOUHSC_00116	Q2G1K6	0.0509383	-0.544	0.125		rpsG	P48940	0.15896	-0.389	0.125
upp	Q2FWE6	0.174615	0.213	0.125		murB	Q2G069	0.495408	0.212	0.125		SAOUHSC_00616	Q2G0F3	0.197983	-0.481	0.125		SAOUHSC_00989	Q2FZL1	0.0184669	-0.541	0.125		SAOUHSC_00878	Q2FZV7	0.060068	-0.385	0.125
queE	Q2G1X7	0.359311	0.218	0.125		glmU	Q2G0S3	0.146918	0.225	0.125		pyrR	Q2FZ77	0.0729419	-0.475	0.125		SAOUHSC_00253	Q2G193	0.080033	-0.536	0.125		SAOUHSC_01990	Q2FX87	0.246041	-0.382	0.125
rplI	Q2G2T3	0.29658	0.232	0.125		SAOUHSC_01317	Q2FYV7	0.514709	0.246	0.125		SAOUHSC_00371	Q2G0Z0	0.0697359	-0.468	0.125		SAOUHSC_00695	Q2G0B0	0.341229	-0.534	0.125		gltX	Q2G241	0.0865639	-0.379	0.125
SAOUHSC_01430	Q2FYL0	0.442985	0.245	0.125		fusA	Q2G0N1	0.217635	0.259	0.125		SAOUHSC_00162	Q2G1G2	0.0155092	-0.468	0.125		SAOUHSC_01061	Q2G1Y7	0.0256503	-0.531	0.125		SAOUHSC_02839	Q2FV95	0.120038	-0.378	0.125
SAOUHSC_00553	Q2G0K7	0.32455	0.276	0.125		femA	Q2FYR2	0.212368	0.283	0.125		SAOUHSC_02962	Q2FUY3	0.209084	-0.465	0.125		SAOUHSC_00878	Q2FZV7	0.0464238	-0.523	0.125		SAOUHSC_02589	Q2FVV2	0.0733206	-0.375	0.125
arsC	Q2FXF5	0.351679	0.279	0.125		prfA	Q2FWE0	0.183591	0.298	0.125		icaR	Q9RQQ0	0.0639934	-0.452	0.125		rlmN	Q2FZ66	0.0225678	-0.52	0.125		SAOUHSC_02330	Q2FWG1	0.136026	-0.371	0.125
SAOUHSC_01060	Q2G1Y9	0.220207	0.288	0.125		glmM	P0C0V7	0.129748	0.357	0.125		glpK	Q2FYZ5	0.119359	-0.452	0.125		SAOUHSC_00485	Q2G0R1	0.200417	-0.519	0.125		SAOUHSC_01987	Q2FX90	0.245884	-0.368	0.125
nagB	Q2G0K8	0.206375	0.291	0.125		SAOUHSC_02301	Q2FWJ1	0.0973496	0.366	0.125		SAOUHSC_01454	Q2FYJ1	0.0354276	-0.443	0.125		SAOUHSC_01624	Q2FY42	0.0812774	-0.515	0.125		SAOUHSC_01184	Q2FZ67	0.0488377	-0.366	0.125
SAOUHSC_02905	Q2FV34	0.556983	0.314	0.125		SAOUHSC_02113	Q2FWZ3	0.122678	0.375	0.125		pheT	Q2FZD8	0.0677548	-0.442	0.125		panC	Q2FV22	0.0541615	-0.513	0.125		SAOUHSC_00855	Q2FZX9	0.206419	-0.364	0.125
SAOUHSC_00580	Q2G0I5	0.0923168	0.315	0.125		SAOUHSC_01646	Q2FY27	0.093326	0.379	0.125		mqo,1	Q2FVQ5	0.0544324	-0.438	0.125		lacR	P0A0Q0	0.0528894	-0.512	0.125		SAOUHSC_00153	Q2G1H0	0.199679	-0.36	0.125
lacC	P0A0B9	0.469622	0.322	0.125		SAOUHSC_02373	Q2FWC5	0.0536435	0.413	0.125		SAOUHSC_00114	Q2G1K8	0.0380905	-0.432	0.125		SAOUHSC_00847	Q2FZY7	0.0435878	-0.509	0.125		SAOUHSC_01575	Q2FY89	0.0741056	-0.359	0.125
crtN	Q2FV60	0.0992595	0.335	0.125		SAOUHSC_00320	Q2G135	0.0519553	0.414	0.125		SAOUHSC_00456	Q2G2W8	0.105195	-0.432	0.125		tagH	Q2G2L1	0.102947	-0.507	0.125		SAOUHSC_01766	Q2FXR9	0.122941	-0.358	0.125
SAOUHSC_01646	Q2FY27	0.141716	0.353	0.125		addA	Q2FZT5	0.0347599	0.456	0.125		mtlD	Q2FW96	0.0704346	-0.423	0.125		SAOUHSC_00483	Q2G0R3	0.0919047	-0.501	0.125		folE2	Q2G0L1	0.0721523	-0.357	0.125
SAOUHSC_01794	Q2FXP2	0.129266	0.362	0.125		SAOUHSC_02649	Q2FVQ3	0.0792787	0.462	0.125		SAOUHSC_01214	Q2FZ39	0.0222299	-0.417	0.125		SAOUHSC_01981	Q2FX96	0.044034	-0.498	0.125		era	Q2FY06	0.23239	-0.357	0.125
SAOUHSC_02146	Q2FWX5	0.0799176	0.364	0.125		isdI	Q2G1J2	0.286237	0.47	0.125		katA	Q2FYU7	0.0258275	-0.417	0.125		SAOUHSC_00795	Q2G032	0.0943142	-0.493	0.125		SAOUHSC_00309	Q2G146	0.0610144	-0.355	0.125
SAOUHSC_02110	Q2FWZ6	0.136875	0.368	0.125		rpmB	Q2FZ60	0.10484	0.476	0.125		guaA	Q2G0Y6	0.0557036	-0.412	0.125		SAOUHSC_02839	Q2FV95	0.328995	-0.492	0.125		rex	Q2FWL6	0.10108	-0.351	0.125
SAOUHSC_00881	Q2FZV4	0.300097	0.388	0.125		SAOUHSC_00754	Q2G067	0.430277	0.518	0.125		radA	Q2G243	0.0926741	-0.405	0.125		era	Q2FY06	0.0340567	-0.488	0.125		SAOUHSC_00879	Q2FZV6	0.312624	-0.35	0.125
SAOUHSC_00437	Q2G0U0	0.244995	0.391	0.125		SAOUHSC_02097	Q2FX10	0.176252	0.519	0.125		SAOUHSC_01475	Q2G255	0.242983	-0.394	0.125		SAOUHSC_01184	Q2FZ67	0.0437898	-0.487	0.125		SAOUHSC_01454	Q2FYJ1	0.112217	-0.35	0.125
gatC	Q2FWY8	0.201061	0.397	0.125		pstS	Q2FYP6	0.0313581	0.52	0.125		SAOUHSC_01287	Q2FYY6	0.0375607	-0.391	0.125		SAOUHSC_00879	Q2FZV6	0.17235	-0.485	0.125		ahpC	P0A0B7	0.0913262	-0.335	0.125
sspP	Q2G2R8	0.180743	0.4	0.125		queF	Q2G081	0.324722	0.53	0.125		glyA	Q2FWE5	0.0923018	-0.383	0.125		SAOUHSC_00909	Q2FZT1	0.141734	-0.483	0.125		SAOUHSC_01698	Q2FXY2	0.114801	-0.334	0.125
SAOUHSC_02243	Q2FWN9	0.0425818	0.423	0.125		SAOUHSC_02387	Q2FWB1	0.171051	0.535	0.125		SAOUHSC_02582	Q2FVV9	0.0454458	-0.38	0.125		SAOUHSC_00398	Q2G0X5	0.14838	-0.481	0.125		SAOUHSC_00162	Q2G1G2	0.0714447	-0.331	0.125
proC	Q2FY68	0.0917279	0.424	0.125		ribBA	Q2FXG1	0.0222965	0.539	0.125		SAOUHSC_00989	Q2FZL1	0.061873	-0.378	0.125		SAOUHSC_00167	Q2G1F8	0.102616	-0.471	0.125		xpt	Q2G0Y9	0.140832	-0.33	0.125
SAOUHSC_00497	Q2G0Q2	0.490442	0.44	0.125		gtfA	Q2FUW7	0.0699175	0.552	0.125		rlmH	Q2G252	0.141492	-0.378	0.125		tadA	Q2G0L9	0.10364	-0.469	0.125		SAOUHSC_00637	Q2G2L2	0.112359	-0.327	0.125
SAOUHSC_00891	Q2FZU9	0.267787	0.447	0.125		SAOUHSC_01237	Q2G1Z7	0.152346	0.601	0.125		prfB	Q2G052	0.0306246	-0.377	0.125		SAOUHSC_00376	Q2G0Y5	0.0813544	-0.468	0.125		argS	Q2G0F8	0.124707	-0.324	0.125
SAOUHSC_02686	Q2G1V1	0.277803	0.467	0.125		gatD	Q2FX00	0.0415748	0.609	0.125		SAOUHSC_00483	Q2G0R3	0.111223	-0.377	0.125		SAOUHSC_00002	Q2G2H4	0.14872	-0.463	0.125		ldh1	Q2G218	0.055292	-0.324	0.125
SAOUHSC_02540	Q2FVY2	0.315071	0.473	0.125		proC	Q2FY68	0.0361007	0.615	0.125		SAOUHSC_00848	Q2FZY6	0.034984	-0.37	0.125		SAOUHSC_00144	Q2G1H9	0.0237357	-0.46	0.125		SAOUHSC_01192	Q2FZ59	0.0830046	-0.322	0.125
menE	Q2G2V3	0.150582	0.481	0.125		SAOUHSC_00963	Q2FZN7	0.103318	0.661	0.125		hpf	Q2G055	0.104732	-0.369	0.125		SAOUHSC_02828	Q2FVA5	0.161056	-0.46	0.125		mqo,1	Q2FVQ5	0.0911365	-0.316	0.125
SAOUHSC_02425	Q2FW79	0.0243701	0.483	0.125		trpS	Q2FZQ7	0.0772396	0.676	0.125		SAOUHSC_01696	Q2G297	0.317801	-0.366	0.125		kdpE	Q2FWH6	0.0679033	-0.458	0.125		SAOUHSC_00989	Q2FZL1	0.123432	-0.311	0.125
queF	Q2G081	0.318748	0.487	0.125		lipA	Q2FUU5	0.0242577	0.678	0.125		SAOUHSC_00679	Q2G0C6	0.240151	-0.357	0.125		SAOUHSC_00678	Q2G0C7	0.189543	-0.447	0.125		SAOUHSC_00819	Q2G009	0.221984	-0.307	0.125
SAOUHSC_02846	Q2FV88	0.0897716	0.501	0.125		rplA	Q2G0P0	0.0712709	0.68	0.125		cshA	Q2FWH5	0.0920353	-0.354	0.125		SAOUHSC_01287	Q2FYY6	0.086256	-0.446	0.125		SAOUHSC_01661	Q2FY13	0.165327	-0.306	0.125
mgrA	Q2G0B1	0.0680666	0.503	0.125		SAOUHSC_03045	Q2FUQ9	0.0279667	0.693	0.125		SAOUHSC_00096	Q2G263	0.203314	-0.353	0.125		graR	Q2G0E0	0.0515397	-0.445	0.125		SAOUHSC_00895	Q2FZU5	0.304504	-0.305	0.125
SAOUHSC_01490	Q2FYG2	0.048086	0.509	0.125		SAOUHSC_01244	Q2G2D1	0.0844354	0.694	0.125		rplT	Q2FXQ1	0.119216	-0.352	0.125		SAOUHSC_02577	Q2FVW4	0.0458917	-0.443	0.125		SAOUHSC_00742	Q2G078	0.075733	-0.301	0.125
SAOUHSC_00441	Q2G0T6	0.262872	0.552	0.125		qoxA	Q2FZJ9	0.0891449	0.698	0.125		SAOUHSC_00890	Q2FZV0	0.124034	-0.349	0.125		SAOUHSC_00895	Q2FZU5	0.0867518	-0.442	0.125		radA	Q2G243	0.119133	-0.299	0.125
SAOUHSC_02649	Q2FVQ3	0.0356126	0.569	0.125		SAOUHSC_00370	Q2G0Z1	0.137842	0.717	0.125		folE2	Q2G0L1	0.152042	-0.344	0.125		recA	Q2FZ09	0.0320502	-0.439	0.125		queE	Q2G1X7	0.188065	-0.299	0.125
SAOUHSC_02388	Q2FWB0	0.433385	0.569	0.125		betA	Q2FV11	0.00977632	0.72	0.125		SAOUHSC_00819	Q2G009	0.0885241	-0.34	0.125		SAOUHSC_01661	Q2FY13	0.152014	-0.436	0.125		SAOUHSC_00127	Q2G1J5	0.347449	-0.297	0.125
trpS	Q2FZQ7	0.107708	0.573	0.125		SAOUHSC_02666	Q2FVN6	0.261413	0.726	0.125		SAOUHSC_00120	Q2G1K2	0.054269	-0.336	0.125		prs	Q2G0S2	0.142475	-0.432	0.125		SAOUHSC_01120	Q2G1X1	0.150484	-0.295	0.125
SAOUHSC_02545	Q2FVX7	0.0168028	0.583	0.125		SAOUHSC_00940	Q2G201	0.112901	0.743	0.125		rsmH	P60393	0.160985	-0.33	0.125		pheT	Q2FZD8	0.203077	-0.418	0.125		rnj2	Q2FZ19	0.162464	-0.293	0.125
SAOUHSC_03045	Q2FUQ9	0.0332975	0.594	0.125		dltA	Q2FZW6	0.0100135	0.793	0.125		SAOUHSC_02258	Q2FWN0	0.286273	-0.326	0.125		SAOUHSC_00763	Q2G059	0.0451755	-0.416	0.125		SAOUHSC_01497	Q2FYF4	0.203239	-0.29	0.125
SAOUHSC_01165	Q2FZ76	0.0358382	0.597	0.125		nrdR	Q2FXP3	0.125556	0.884	0.125		SAOUHSC_02921	Q2FV19	0.128847	-0.325	0.125		SAOUHSC_02121	Q2FWY6	0.105521	-0.415	0.125		katA	Q2FYU7	0.0674071	-0.288	0.125
lipA	Q2FUU5	0.0204348	0.599	0.125		isaB	Q2FUX3	0.00258914	0.894	0.125		SAOUHSC_01320	Q2FYV4	0.159111	-0.325	0.125		SAOUHSC_01436	Q2FYK4	0.318727	-0.415	0.125		SAOUHSC_01030	Q2FZH4	0.128609	-0.286	0.125
saeR	Q2G2G2	0.145735	0.602	0.125		rpsU	Q2FXZ7	0.0511155	0.958	0.125		ahpC	P0A0B7	0.088869	-0.323	0.125		rsgA	Q2FZ63	0.16796	-0.409	0.125		SAOUHSC_01287	Q2FYY6	0.118771	-0.274	0.125
SAOUHSC_01882	Q2FXG5	0.0746763	0.603	0.125		SAOUHSC_00482	Q2G0R4	0.205562	0.988	0.125		rplQ	Q2FW33	0.260022	-0.322	0.125		SAOUHSC_00526	P0A0G6	0.100649	-0.409	0.125		SAOUHSC_02945	Q2FUZ9	0.335235	-0.266	0.125
isaB	Q2FUX3	0.00393005	0.606	0.125		SAOUHSC_02244	Q2FWN8	0.0480747	1.07	0.125		SAOUHSC_00139	Q2G1I3	0.15489	-0.322	0.125		SAOUHSC_00371	Q2G0Z0	0.232468	-0.406	0.125		SAOUHSC_02370	Q2FWC9	0.0782328	-0.265	0.125
cspA	Q2FYN2	0.193323	0.617	0.125		sceD	Q2FWF8	0.0117105	1.11	0.125		ffh	Q2FZ46	0.254017	-0.319	0.125		glyA	Q2FWE5	0.0787371	-0.405	0.125		SAOUHSC_01673	Q2FY01	0.363828	-0.259	0.125
SAOUHSC_02241	Q2FWP0	0.0150228	0.621	0.125		spoVG	Q2G0S5	0.100934	1.18	0.125		SAOUHSC_01990	Q2FX87	0.116563	-0.318	0.125		SAOUHSC_01812	Q2FXM3	0.102568	-0.405	0.125		SAOUHSC_00002	Q2G2H4	0.237959	-0.256	0.125
ssaA2	Q2G2J2	0.0175793	0.636	0.125		SAOUHSC_00675	Q2G0D0	0.0308394	1.19	0.125		SAOUHSC_01502	Q2FYF0	0.152576	-0.318	0.125		ybeY	Q2FY02	0.206577	-0.399	0.125		engB	Q2FXQ8	0.291102	-0.254	0.125
nrdR	Q2FXP3	0.233892	0.652	0.125		ssaA2	Q2G2J2	0.00276348	1.2	0.125		argS	Q2G0F8	0.0716431	-0.315	0.125		argS	Q2G0F8	0.0950608	-0.395	0.125		SAOUHSC_02942	Q2FV02	0.253634	-0.235	0.125
SAOUHSC_00940	Q2G201	0.137239	0.664	0.125		lyrA	Q2FVT1	0.0359254	1.2	0.125		xseA	Q2FY46	0.333728	-0.315	0.125		SAOUHSC_00726	Q2G095	0.126772	-0.393	0.125		SAOUHSC_02383	Q2FWB5	0.132215	-0.234	0.125
perR	Q2G282	0.175398	0.674	0.125		SAOUHSC_00830	Q2G1T4	0.0203316	1.25	0.125		SAOUHSC_01612	Q2FY53	0.196215	-0.314	0.125		SAOUHSC_01673	Q2FY01	0.205471	-0.385	0.125		SAOUHSC_02769	Q2FVE5	0.309648	-0.232	0.125
SAOUHSC_02666	Q2FVN6	0.224369	0.679	0.125		SAOUHSC_01869	Q2FXH8	0.0679693	1.27	0.125		hly	Q2G1X0	0.310466	-0.309	0.125		nanE	Q2G157	0.233185	-0.384	0.125		SAOUHSC_01734	Q2FXU8	0.231975	-0.229	0.125
dltD	Q2FZW3	0.0155901	0.697	0.125		SAOUHSC_01730	Q2FXV1	0.0986522	1.32	0.125		SAOUHSC_01991	Q2FX86	0.367442	-0.302	0.125		SAOUHSC_01256	Q2FZ15	0.19746	-0.383	0.125		SAOUHSC_00945	Q2FZQ5	0.579009	-0.227	0.125
dltA	Q2FZW6	0.00325696	0.704	0.125		SAOUHSC_01051	Q2G2G5	0.0840073	1.33	0.125		SAOUHSC_00742	Q2G078	0.122652	-0.294	0.125		SAOUHSC_00452	Q2G229	0.493382	-0.379	0.125		graR	Q2G0E0	0.315094	-0.213	0.125
SAOUHSC_00950	Q2FZQ0	0.0784474	0.737	0.125		SAOUHSC_02778	Q2FVD5	0.101912	1.38	0.125		SAOUHSC_00637	Q2G2L2	0.204051	-0.287	0.125		SAOUHSC_01136	Q2FZA3	0.228311	-0.378	0.125		SAOUHSC_02893	Q2FV46	0.374864	-0.211	0.125
SAOUHSC_00156	Q2G1G7	0.0962124	0.771	0.125		SAOUHSC_00514	Q2G2M5	0.138721	1.54	0.125		SAOUHSC_01184	Q2FZ67	0.165449	-0.282	0.125		rplQ	Q2FW33	0.270751	-0.376	0.125		cshB	Q2FY15	0.228042	-0.207	0.125
sceD	Q2FWF8	0.0688985	0.772	0.125		atl	Q2FZK7	1.4581e-05	1.74	0.125		ahpF	O05204	0.290976	-0.282	0.125		potA	Q2G2A7	0.122221	-0.376	0.125		murT	Q2FWZ9	0.340468	-0.206	0.125
SAOUHSC_00675	Q2G0D0	0.108948	0.795	0.125		sbi	Q2FVK5	0.00147408	1.75	0.125		SAOUHSC_00002	Q2G2H4	0.11492	-0.281	0.125		SAOUHSC_01833	Q2FXK1	0.0689148	-0.376	0.125		tsaD	Q2FWL2	0.292277	-0.2	0.125
SAOUHSC_01604	Q2FY61	0.00240604	0.81	0.125		SAOUHSC_01768	Q2FXR7	0.144389	1.92	0.125		map	Q2FX05	0.237537	-0.281	0.125		guaA	Q2G0Y6	0.13912	-0.375	0.125		SAOUHSC_01998	Q2G281	0.402569	-0.196	0.125
trhO	Q2FUS7	0.0885488	0.814	0.125		SAOUHSC_01114	Q2FZB8	8.25487e-05	2.13	0.125		SAOUHSC_00551	Q2G0K9	0.295321	-0.28	0.125		arlR	Q9KJN4	0.0690704	-0.364	0.125		SAOUHSC_01443	Q2FYJ7	0.202096	-0.186	0.125
SAOUHSC_00607	Q2G0G2	0.011516	0.822	0.125		SAOUHSC_01110	Q2FZC2	0.00114182	2.24	0.125		hprK	Q2G045	0.199858	-0.279	0.125		nadK	Q2G1Z9	0.141722	-0.364	0.125		SAOUHSC_01163	Q2FZ78	0.413051	-0.177	0.125
lyrA	Q2FVT1	0.0892133	0.83	0.125								SAOUHSC_02811	Q2G2L7	0.113932	-0.277	0.125		SAOUHSC_00679	Q2G0C6	0.247223	-0.36	0.125		mtlD	Q2FW96	0.472766	-0.172	0.125
SAOUHSC_02244	Q2FWN8	0.0438956	0.835	0.125								SAOUHSC_01673	Q2FY01	0.200169	-0.274	0.125		radA	Q2G243	0.0961017	-0.36	0.125		SAOUHSC_02905	Q2FV34	0.582469	-0.161	0.125
SAOUHSC_00942	Q2G204	0.0515634	0.835	0.125								SAOUHSC_01030	Q2FZH4	0.276967	-0.272	0.125		SAOUHSC_02297	Q2FWJ5	0.0820216	-0.355	0.125		serS	P95689	0.370182	-0.154	0.125
SAOUHSC_02687	Q2G1V0	0.408754	0.894	0.125								SAOUHSC_00921	Q2FZR9	0.162661	-0.27	0.125		araB	Q2G0M6	0.300865	-0.353	0.125		SAOUHSC_00792	Q2G035	0.508607	-0.149	0.125
SAOUHSC_01244	Q2G2D1	0.0123351	0.918	0.125								SAOUHSC_00236	Q2G1A9	0.145849	-0.26	0.125		SAOUHSC_01324	Q2FYV0	0.211495	-0.346	0.125		SAOUHSC_02976	Q2G223	0.550256	-0.143	0.125
SAOUHSC_00963	Q2FZN7	0.0475911	0.931	0.125								SAOUHSC_01742	Q2FXU1	0.120933	-0.256	0.125		SAOUHSC_00742	Q2G078	0.0883695	-0.342	0.125		SAOUHSC_00198	Q2G1C7	0.473872	0.203	0.125
atl	Q2FZK7	0.00435579	0.949	0.125								SAOUHSC_02265	Q2FWM4	0.159281	-0.253	0.125		SAOUHSC_00531	Q2G0M9	0.134935	-0.338	0.125		SAOUHSC_02301	Q2FWJ1	0.266242	0.205	0.125
SAOUHSC_00830	Q2G1T4	0.0939954	0.949	0.125								SAOUHSC_01661	Q2FY13	0.184578	-0.252	0.125		rsmH	P60393	0.107555	-0.331	0.125		menB	Q2FZL5	0.115826	0.234	0.125
SAOUHSC_00667	Q2G0D8	0.14173	1.23	0.125								SAOUHSC_02268	Q2FWM1	0.165013	-0.252	0.125		SAOUHSC_00960	Q2FZP0	0.0978531	-0.329	0.125		dtd	Q2FXU2	0.544467	0.259	0.125
SAOUHSC_01114	Q2FZB8	0.00114219	1.33	0.125								SAOUHSC_02689	Q2G1U9	0.338933	-0.248	0.125		xerD	Q2FY74	0.168056	-0.325	0.125		psmA4	P0C818	0.618752	0.261	0.125
SAOUHSC_01051	Q2G2G5	0.0555871	1.4	0.125								SAOUHSC_02302	Q2FWJ0	0.132034	-0.245	0.125		SAOUHSC_01030	Q2FZH4	0.128753	-0.323	0.125		SAOUHSC_02860	Q2FV76	0.108284	0.276	0.125
SAOUHSC_02778	Q2FVD5	0.0813289	1.46	0.125								SAOUHSC_01091	Q2FZE0	0.364337	-0.244	0.125		SAOUHSC_01613	Q2FY52	0.140225	-0.318	0.125		murC	Q2FXJ0	0.208428	0.291	0.125
SAOUHSC_00514	Q2G2M5	0.138901	1.47	0.125								SAOUHSC_00878	Q2FZV7	0.172657	-0.244	0.125		nadE	Q2G236	0.142706	-0.313	0.125		SAOUHSC_01279	Q2FYZ3	0.129041	0.296	0.125
sbi	Q2FVK5	0.000194722	1.78	0.125								SAOUHSC_01323	Q2FYV1	0.204609	-0.242	0.125		SAOUHSC_00848	Q2FZY6	0.0934981	-0.311	0.125		SAOUHSC_01859	Q2FXI7	0.0933141	0.328	0.125
SAOUHSC_01110	Q2FZC2	0.000201985	2.02	0.125								lysS	Q2G0Q3	0.165198	-0.24	0.125		tarI	Q2G1C0	0.292379	-0.31	0.125		fabH	Q2FZS0	0.105228	0.332	0.125
												SAOUHSC_01868	Q2FXH9	0.15565	-0.237	0.125		SAOUHSC_02713	Q2FVJ8	0.158817	-0.309	0.125		murA,1	Q2FWF4	0.0985461	0.338	0.125
												SAOUHSC_00743	Q2G077	0.261894	-0.236	0.125		SAOUHSC_01752	Q2FXT2	0.13477	-0.307	0.125		truA	Q2FW37	0.150809	0.36	0.125
												SAOUHSC_01813	Q2FXM2	0.558641	-0.229	0.125		rex	Q2FWL6	0.223676	-0.307	0.125		nnrD	Q2G2P8	0.0580614	0.374	0.125
												rnj1	Q2FZG9	0.307272	-0.224	0.125		SAOUHSC_00397	Q2G0X6	0.147131	-0.304	0.125		trpS	Q2FZQ7	0.287316	0.381	0.125
												SAOUHSC_01284	Q2FYY8	0.227952	-0.218	0.125		pfkA	Q2FXM8	0.33009	-0.291	0.125		lacG	Q2G2D5	0.115038	0.404	0.125
												SAOUHSC_01867	Q2FXI0	0.232813	-0.217	0.125		cvfB	Q2FYP3	0.180942	-0.285	0.125		SAOUHSC_02846	Q2FV88	0.137774	0.417	0.125
												SAOUHSC_01496	Q2FYF5	0.243378	-0.216	0.125		folE2	Q2G0L1	0.195401	-0.252	0.125		SAOUHSC_02110	Q2FWZ6	0.0955746	0.422	0.125
												fur	Q2FY19	0.39117	-0.213	0.125		SAOUHSC_00717	Q2G2G0	0.206759	-0.252	0.125		SAOUHSC_01593	Q2FY72	0.0337599	0.44	0.125
												pepT	Q2G064	0.252625	-0.212	0.125		SAOUHSC_01742	Q2FXU1	0.156572	-0.249	0.125		gatD	Q2FX00	0.120715	0.45	0.125
												SAOUHSC_01321	Q2FYV3	0.561017	-0.196	0.125		SAOUHSC_00198	Q2G1C7	0.437156	-0.249	0.125		mecA	Q2G1U5	0.0289244	0.457	0.125
												SAOUHSC_02574	Q2G1W0	0.447581	-0.196	0.125		SAOUHSC_00429	Q2G0U7	0.370535	-0.243	0.125		crtN	Q2FV60	0.0779363	0.458	0.125
												SAOUHSC_00695	Q2G0B0	0.579741	-0.195	0.125		lepA	Q2FXY7	0.17863	-0.24	0.125		SAOUHSC_00422	Q2G0V3	0.0966839	0.461	0.125
												SAOUHSC_02713	Q2FVJ8	0.455129	-0.194	0.125		SAOUHSC_02699	Q2FVL2	0.263383	-0.234	0.125		SAOUHSC_02980	Q2G220	0.0392793	0.475	0.125
												ftsZ	Q2FZ89	0.314243	-0.194	0.125		scdA	P72360	0.472422	-0.225	0.125		hemL1	Q2FXR4	0.00754415	0.478	0.125
												psmA4	P0C818	0.694915	-0.192	0.125		ileS	Q2FZ82	0.256089	-0.221	0.125		SAOUHSC_01861	Q2FXI5	0.0171657	0.483	0.125
												nagD	Q2FZX0	0.461581	-0.187	0.125		SAOUHSC_02370	Q2FWC9	0.286255	-0.217	0.125		ribBA	Q2FXG1	0.024757	0.489	0.125
												SAOUHSC_00406	Q2G0W8	0.341894	-0.184	0.125		murF	Q2FWH4	0.382613	-0.212	0.125		ald1	Q2FYJ2	0.049252	0.515	0.125
												SAOUHSC_01192	Q2FZ59	0.241316	-0.184	0.125		SAOUHSC_01973	Q2G2T1	0.303175	-0.208	0.125		SAOUHSC_02113	Q2FWZ3	0.0246711	0.517	0.125
												SAOUHSC_00580	Q2G0I5	0.325422	-0.178	0.125		SAOUHSC_02258	Q2FWN0	0.317475	-0.206	0.125		msrA2	P0A086	0.195713	0.545	0.125
												SAOUHSC_00850	Q2FZY4	0.374997	-0.171	0.125		glmU	Q2G0S3	0.279416	-0.196	0.125		SAOUHSC_02741	Q2FVH1	0.202881	0.546	0.125
												SAOUHSC_02618	Q2FVS4	0.607532	-0.16	0.125		SAOUHSC_02574	Q2G1W0	0.451489	-0.195	0.125		fda	Q2FV17	0.017259	0.593	0.125
												sarA	Q2G2U9	0.57206	-0.152	0.125		ffh	Q2FZ46	0.463554	-0.187	0.125		sbnE	Q2G1M9	0.0698332	0.617	0.125
												lepA	Q2FXY7	0.29334	-0.152	0.125		nusG	Q2G0P2	0.384472	-0.18	0.125		tdcB	Q2FYJ3	0.0260215	0.62	0.125
												SAOUHSC_00198	Q2G1C7	0.614654	-0.152	0.125		ilvC	Q2FWK4	0.387628	-0.165	0.125		ptpA	Q2FX12	0.0159865	0.639	0.125
												SAOUHSC_00362	Q2G0Z9	0.37432	-0.15	0.125		SAOUHSC_01626	Q2FY40	0.570629	-0.157	0.125		SAOUHSC_03036	Q2FUR6	0.237956	0.653	0.125
												SAOUHSC_02594	Q2FVU7	0.510083	-0.149	0.125		SAOUHSC_00779	Q2G047	0.408879	-0.154	0.125		hemB	Q2FXR3	0.0180164	0.665	0.125
												ileS	Q2FZ82	0.376385	-0.144	0.125		serS	P95689	0.511487	-0.149	0.125		SAOUHSC_01611	Q2FY54	0.0466591	0.672	0.125
												gtfA	Q2FUW7	0.657089	-0.14	0.125		SAOUHSC_00551	Q2G0K9	0.638791	0.148	0.125		ssaA2	Q2G2J2	0.0644241	0.677	0.125
												menB	Q2FZL5	0.129761	0.235	0.125		SAOUHSC_01990	Q2FX87	0.570264	0.156	0.125		SAOUHSC_01098	Q2FZD4	0.0234956	0.69	0.125
												SAOUHSC_00421	Q2G0V4	0.506335	0.238	0.125		fusA	Q2G0N1	0.318823	0.189	0.125		SAOUHSC_00113	Q2G1K9	0.00125372	0.698	0.125
												SAOUHSC_02905	Q2FV34	0.568072	0.242	0.125		gyrB	Q2G274	0.28476	0.213	0.125		SAOUHSC_02908	Q2FV31	0.0334797	0.729	0.125
												SAOUHSC_02551	Q2FVX2	0.571546	0.246	0.125		SAOUHSC_00523	Q2G0N7	0.236292	0.225	0.125		SAOUHSC_00037	Q2G1R5	0.0188704	0.731	0.125
												pyk	Q2FXM9	0.0924928	0.261	0.125		crtM	Q2FV59	0.435003	0.262	0.125		SAOUHSC_01819	Q2FXL6	0.00576864	0.738	0.125
												tig	Q2FXQ6	0.126339	0.281	0.125		SAOUHSC_00197	Q2G1C8	0.336486	0.281	0.125		SAOUHSC_02545	Q2FVX7	0.00379041	0.762	0.125
												SAOUHSC_01107	Q2FZC5	0.232464	0.282	0.125		SAOUHSC_01069	Q2FZG1	0.253325	0.299	0.125		SAOUHSC_02241	Q2FWP0	0.0119245	0.771	0.125
												rsfS	Q2G298	0.127903	0.296	0.125		SAOUHSC_01366	Q2FYR9	0.27574	0.311	0.125		cgoX	Q2FXA5	0.000675021	0.79	0.125
												oatA	Q2FV54	0.269314	0.298	0.125		bshC	Q2FZ98	0.155963	0.324	0.125		hemE	Q2FXA3	0.000498686	0.813	0.125
												gyrB	Q2G274	0.090494	0.299	0.125		SAOUHSC_02604	Q2FVT8	0.200718	0.342	0.125		SAOUHSC_00942	Q2G204	0.132862	0.813	0.125
												SAOUHSC_01966	Q2G2F2	0.556179	0.3	0.125		tsf	Q2FZ23	0.15382	0.353	0.125		ldh2	Q2G1Y5	0.00343831	0.838	0.125
												ureD	Q2G272	0.245669	0.311	0.125		SAOUHSC_02753	Q2FVG1	0.184335	0.402	0.125		purA	Q2G1S3	0.0207618	0.851	0.125
												SAOUHSC_00708	Q2G239	0.122367	0.314	0.125		SAOUHSC_02756	Q2FVF8	0.122374	0.405	0.125		SAOUHSC_02744	Q2FVG8	0.000576699	0.86	0.125
												accD	Q2FXM6	0.120195	0.318	0.125		SAOUHSC_02830	Q2FVA3	0.134858	0.418	0.125		SAOUHSC_00831	Q2G1T3	0.00108223	0.86	0.125
												SAOUHSC_00356	Q2G105	0.0602382	0.344	0.125		azo1	Q2G0L7	0.130285	0.435	0.125		rpsS	Q2FW10	0.197931	0.923	0.125
												femA	Q2FYR2	0.148887	0.362	0.125		SAOUHSC_00349	Q2G112	0.0480124	0.435	0.125		SAOUHSC_02134	Q2G234	0.00207272	0.954	0.125
												SAOUHSC_00652	Q2G1Z3	0.270492	0.383	0.125		SAOUHSC_00606	Q2G0G3	0.192114	0.439	0.125		SAOUHSC_00710	Q2G2U0	0.000301281	0.955	0.125
												tgt	Q2FXT6	0.0838623	0.396	0.125		rpoB	P47768	0.0825475	0.448	0.125		SAOUHSC_02742	Q2FVH0	0.000775692	0.957	0.125
												SAOUHSC_02737	Q2FVH5	0.221269	0.398	0.125		SAOUHSC_00113	Q2G1K9	0.0478755	0.451	0.125		ureB	Q2G2K6	0.00249662	0.971	0.125
												guaC	Q2FYU4	0.102652	0.399	0.125		SAOUHSC_02909	Q2FV30	0.0656587	0.459	0.125		dltA	Q2FZW6	0.000164451	1	0.125
												rpoE	Q2FWD0	0.129444	0.407	0.125		hemL1	Q2FXR4	0.0147661	0.48	0.125		dltD	Q2FZW3	0.000757774	1.05	0.125
												rplD	Q2FW07	0.0797831	0.415	0.125		SAOUHSC_01045	Q2G2A6	0.0547391	0.48	0.125		SAOUHSC_00675	Q2G0D0	0.0484461	1.06	0.125
												purM	Q2FZI8	0.0781134	0.417	0.125		rplC	Q2FW06	0.175901	0.521	0.125		ureC	Q2G2K5	0.000243193	1.13	0.125
												SAOUHSC_01857	Q2FXI9	0.0272868	0.42	0.125		SAOUHSC_01025	Q2FZH9	0.0396119	0.524	0.125		SAOUHSC_02382	Q2FWB6	0.00161861	1.2	0.125
												secD	Q2FXT8	0.087251	0.43	0.125		dnaG	Q2FY11	0.0283914	0.53	0.125		SAOUHSC_00963	Q2FZN7	0.00432906	1.28	0.125
												dltA	Q2FZW6	0.028564	0.445	0.125		rpsL	P0A0H0	0.0867435	0.541	0.125		sbnF	Q2G1M8	0.000394797	1.45	0.125
												cntA	Q2FVE7	0.0568424	0.449	0.125		SAOUHSC_00550	Q2G0L0	0.0247551	0.544	0.125		pflB	Q2G1D8	2.33362e-06	1.46	0.125
												dapH	Q2FYN7	0.189259	0.457	0.125		lyrA	Q2FVT1	0.296632	0.546	0.125		SAOUHSC_02450	Q2G2D4	0.0547367	1.5	0.125
												lytR	P60611	0.167839	0.457	0.125		ald1	Q2FYJ2	0.0160215	0.549	0.125		SAOUHSC_01114	Q2FZB8	5.09192e-05	1.68	0.125
												SAOUHSC_01349	Q2FYS7	0.118333	0.474	0.125		dltD	Q2FZW3	0.032648	0.551	0.125		SAOUHSC_02244	Q2FWN8	0.000903517	1.7	0.125
												SAOUHSC_00024	Q2G2U5	0.0229924	0.491	0.125		SAOUHSC_01593	Q2FY72	0.0324786	0.556	0.125		isaB	Q2FUX3	9.83364e-05	1.75	0.125
												gpmA	Q2FVK8	0.114345	0.491	0.125		SAOUHSC_01889	Q2FXF9	0.0515941	0.573	0.125		sceD	Q2FWF8	0.00339324	1.78	0.125
												purA	Q2G1S3	0.243139	0.496	0.125		femA	Q2FYR2	0.0310657	0.583	0.125		SAOUHSC_02867	Q2FV69	2.7042e-05	1.84	0.125
												SAOUHSC_02654	Q2FVP8	0.0161088	0.499	0.125		SAOUHSC_01761	Q2FXS4	0.0433016	0.596	0.125		SAOUHSC_02778	Q2FVD5	0.0325708	1.91	0.125
												SAOUHSC_00370	Q2G0Z1	0.277544	0.502	0.125		SAOUHSC_02110	Q2FWZ6	0.0279201	0.628	0.125		SAOUHSC_01110	Q2FZC2	0.00109865	1.97	0.125
												lacG	Q2G2D5	0.0705284	0.503	0.125		plsX	Q2FZ55	0.064683	0.633	0.125		SAOUHSC_02630	Q2G2W5	0.000822491	1.98	0.125
												SAOUHSC_02113	Q2FWZ3	0.0758807	0.51	0.125		SAOUHSC_01594	Q2FY71	0.0981077	0.641	0.125		sbi	Q2FVK5	0.00013747	2.12	0.125
												whiA	Q2G037	0.0561243	0.511	0.125		SAOUHSC_02161	Q2FWW1	0.0289727	0.646	0.125		clpL	Q2FV74	1.22956e-06	2.13	0.125
												dnaG	Q2FY11	0.0129256	0.515	0.125		hemC	O34090	0.0404758	0.648	0.125		SAOUHSC_00204	Q2G2P2	6.60455e-07	3.59	0.125
												nnrD	Q2G2P8	0.048319	0.521	0.125		purQ	Q2FZJ1	0.10689	0.654	0.125		SAOUHSC_02915	Q2FV24	9.53543e-06	4.21	0.125
												SAOUHSC_01677	Q2FXZ8	0.0416329	0.528	0.125		SAOUHSC_00074	Q2G1N4	0.00904615	0.655	0.125		SAOUHSC_02866	Q2FV70	0.000366146	5.3	0.125
												rpoZ	Q2G1T9	0.0245794	0.529	0.125		queF	Q2G081	0.150097	0.657	0.125
												SAOUHSC_02430	Q2FW75	0.0215015	0.547	0.125		SAOUHSC_02978	Q2G221	0.287115	0.661	0.125
												SAOUHSC_02875	Q2FV62	0.0361074	0.56	0.125		rplA	Q2G0P0	0.096586	0.667	0.125
												gatD	Q2FX00	0.0590362	0.561	0.125		SAOUHSC_00556	Q2G0K4	0.15479	0.69	0.125
												cgoX	Q2FXA5	0.00620115	0.572	0.125		SAOUHSC_02654	Q2FVP8	0.01183	0.697	0.125
												SAOUHSC_00510	Q2G2M7	0.0171423	0.574	0.125		whiA	Q2G037	0.016148	0.716	0.125
												azo1	Q2G0L7	0.0071627	0.579	0.125		SAOUHSC_00422	Q2G0V3	0.0121756	0.726	0.125
												hemL1	Q2FXR4	0.00221292	0.584	0.125		nikA	Q2G2P5	0.0160072	0.727	0.125
												infC	Q2FXP9	0.0748759	0.588	0.125		SAOUHSC_00607	Q2G0G2	0.0275485	0.729	0.125
												sfnaD	Q2FW70	0.143894	0.624	0.125		SAOUHSC_01819	Q2FXL6	0.00376867	0.735	0.125
												nagB	Q2G0K8	0.0280867	0.635	0.125		SAOUHSC_00831	Q2G1T3	0.00619792	0.74	0.125
												SAOUHSC_00037	Q2G1R5	0.0308643	0.639	0.125		SAOUHSC_02786	Q2FVC7	0.0300899	0.741	0.125
												SAOUHSC_02243	Q2FWN9	0.0124029	0.64	0.125		rpmA	Q2FXT0	0.021813	0.769	0.125
												rimM	Q2FZ44	0.0645687	0.64	0.125		hslV	Q2FZ29	0.0260998	0.771	0.125
												purH	Q2FZI6	0.019697	0.647	0.125		SAOUHSC_02668	Q2FVN4	0.00211654	0.805	0.125
												SAOUHSC_02161	Q2FWW1	0.0313548	0.647	0.125		rpsU	Q2FXZ7	0.0893668	0.807	0.125
												rplA	Q2G0P0	0.0768316	0.651	0.125		SAOUHSC_02875	Q2FV62	0.0819827	0.814	0.125
												queF	Q2G081	0.152102	0.656	0.125		SAOUHSC_02545	Q2FVX7	0.00334458	0.824	0.125
												chdC	Q2G0J1	0.145443	0.687	0.125		recG	O50581	0.0162122	0.833	0.125
												SAOUHSC_01889	Q2FXF9	0.00763634	0.697	0.125		SAOUHSC_03049	Q2FUQ5	0.011636	0.837	0.125
												SAOUHSC_00074	Q2G1N4	0.00658006	0.699	0.125		SAOUHSC_02744	Q2FVG8	0.00497409	0.87	0.125
												SAOUHSC_02846	Q2FV88	0.0354214	0.706	0.125		rplV	Q2FW11	0.0552299	0.873	0.125
												SAOUHSC_03049	Q2FUQ5	0.0219762	0.707	0.125		SAOUHSC_00794	Q2G033	0.0159339	0.881	0.125
												SAOUHSC_01490	Q2FYG2	0.016239	0.716	0.125		hemL2	Q2G283	0.00271045	0.888	0.125
												SAOUHSC_01860	Q2FXI6	0.0348381	0.719	0.125		sasF	Q2FUW9	0.0557123	0.898	0.125
												ssaA2	Q2G2J2	0.02138	0.734	0.125		SAOUHSC_01908	Q2G1W5	0.123069	0.905	0.125
												SAOUHSC_01199	Q2FZ53	0.0141665	0.745	0.125		SAOUHSC_02649	Q2FVQ3	0.00749349	0.921	0.125
												nikA	Q2G2P5	0.00208262	0.747	0.125		SAOUHSC_01098	Q2FZD4	0.00151883	0.927	0.125
												SAOUHSC_02741	Q2FVH1	0.0512595	0.752	0.125		ureD	Q2G272	0.00876454	0.941	0.125
												xseB	Q2FY47	0.00780546	0.755	0.125		SAOUHSC_00710	Q2G2U0	0.000869844	0.969	0.125
												SAOUHSC_02241	Q2FWP0	0.00671272	0.768	0.125		SAOUHSC_00482	Q2G0R4	0.163525	0.982	0.125
												fda	Q2FV17	0.00178598	0.771	0.125		SAOUHSC_02905	Q2FV34	0.00133303	0.985	0.125
												rplC	Q2FW06	0.0140719	0.775	0.125		SAOUHSC_02787	Q2FVC6	0.025976	0.995	0.125
												isdI	Q2G1J2	0.0771396	0.782	0.125		SAOUHSC_00652	Q2G1Z3	0.00203129	1.03	0.125
												lacC	P0A0B9	0.0871796	0.828	0.125		atl	Q2FZK7	0.00426498	1.04	0.125
												SAOUHSC_00607	Q2G0G2	0.0118187	0.831	0.125		ssaA2	Q2G2J2	0.00866297	1.05	0.125
												SAOUHSC_02744	Q2FVG8	0.000347873	0.832	0.125		SAOUHSC_00754	Q2G067	0.0698839	1.08	0.125
												atpF	Q2G2F8	0.0169085	0.847	0.125		SAOUHSC_01050	Q2G2G6	0.0668437	1.08	0.125
												SAOUHSC_01594	Q2FY71	0.0268764	0.848	0.125		sfnaB	Q2FW72	0.0259249	1.12	0.125
												SAOUHSC_00710	Q2G2U0	0.00167012	0.89	0.125		gpsB	Q2FYI5	0.0566433	1.2	0.125
												SAOUHSC_00831	Q2G1T3	0.00220662	0.897	0.125		SAOUHSC_02741	Q2FVH1	0.0220264	1.22	0.125
												rpmD	P0A0G2	0.00600594	0.906	0.125		SAOUHSC_00830	Q2G1T4	0.0305293	1.24	0.125
												kdpC	Q2FWI1	0.0727468	0.908	0.125		rpsS	Q2FW10	0.087713	1.24	0.125
												SAOUHSC_01077	Q2FZF3	0.0330863	0.908	0.125		sbnE	Q2G1M9	0.014596	1.24	0.125
												SAOUHSC_01611	Q2FY54	0.0116604	0.913	0.125		pflB	Q2G1D8	6.16161e-05	1.25	0.125
												SAOUHSC_02787	Q2FVC6	0.0343615	0.921	0.125		dltC	Q2FZW4	0.103436	1.28	0.125
												sbnE	Q2G1M9	0.00323938	0.929	0.125		ureC	Q2G2K5	0.00012995	1.35	0.125
												SAOUHSC_01821	Q2FXL4	0.171802	0.942	0.125		SAOUHSC_02742	Q2FVH0	7.11604e-05	1.37	0.125
												SAOUHSC_02742	Q2FVH0	0.00226517	0.946	0.125		SAOUHSC_02871	Q2FV66	0.0790839	1.38	0.125
												hemC	O34090	0.00127087	0.962	0.125		SAOUHSC_01869	Q2FXH8	0.0451325	1.39	0.125
												ldh2	Q2G1Y5	0.0042419	0.966	0.125		SAOUHSC_01051	Q2G2G5	0.0449192	1.4	0.125
												SAOUHSC_00754	Q2G067	0.113881	0.999	0.125		pgi	Q2FZU0	5.90178e-05	1.4	0.125
												SAOUHSC_00482	Q2G0R4	0.172268	1	0.125		SAOUHSC_00963	Q2FZN7	0.00520442	1.41	0.125
												isaB	Q2FUX3	0.00331982	1.01	0.125		SAOUHSC_02666	Q2FVN6	0.0246982	1.45	0.125
												atl	Q2FZK7	0.00186777	1.01	0.125		SAOUHSC_02382	Q2FWB6	0.00246816	1.45	0.125
												SAOUHSC_00830	Q2G1T4	0.0494409	1.03	0.125		qoxA	Q2FZJ9	0.012523	1.48	0.125
												SAOUHSC_02244	Q2FWN8	0.0115011	1.05	0.125		ureB	Q2G2K6	0.000299288	1.55	0.125
												SAOUHSC_02382	Q2FWB6	0.0013746	1.05	0.125		SAOUHSC_02244	Q2FWN8	0.00219818	1.62	0.125
												ureC	Q2G2K5	0.00200764	1.05	0.125		SAOUHSC_00675	Q2G0D0	0.0179334	1.62	0.125
												sfnaB	Q2FW72	0.0322809	1.05	0.125		trhO	Q2FUS7	0.00201108	1.91	0.125
												SAOUHSC_01730	Q2FXV1	0.172889	1.06	0.125		clpL	Q2FV74	5.74288e-05	1.92	0.125
												SAOUHSC_01317	Q2FYV7	0.0218218	1.08	0.125		SAOUHSC_02450	Q2G2D4	0.0153923	2.02	0.125
												SAOUHSC_02668	Q2FVN4	9.80637e-05	1.11	0.125		SAOUHSC_00436	Q2G0U1	0.000522378	2.14	0.125
												SAOUHSC_01110	Q2FZC2	0.0167848	1.14	0.125		sceD	Q2FWF8	9.85464e-05	2.3	0.125
												SAOUHSC_02445	Q2FW62	0.101772	1.17	0.125		SAOUHSC_02867	Q2FV69	2.02409e-06	2.64	0.125
												pflB	Q2G1D8	2.51739e-05	1.2	0.125		sbnF	Q2G1M8	2.33461e-05	2.68	0.125
												rpsS	Q2FW10	0.0766902	1.24	0.125		SAOUHSC_02630	Q2G2W5	8.41865e-05	2.71	0.125
												SAOUHSC_01051	Q2G2G5	0.0773647	1.27	0.125		SAOUHSC_00204	Q2G2P2	1.4456e-05	3.25	0.125
												SAOUHSC_00514	Q2G2M5	0.185653	1.32	0.125		SAOUHSC_02915	Q2FV24	2.726e-07	5.46	0.125
												ureA	Q2FVW5	0.0869073	1.4	0.125		SAOUHSC_02866	Q2FV70	3.37284e-05	6.45	0.125
												ureB	Q2G2K6	7.87183e-05	1.41	0.125
												SAOUHSC_02666	Q2FVN6	0.0211276	1.43	0.125
												trhO	Q2FUS7	0.0102286	1.43	0.125
												SAOUHSC_01869	Q2FXH8	0.036598	1.44	0.125
												SAOUHSC_00963	Q2FZN7	0.00236149	1.46	0.125
												qoxC	Q2FZK1	0.000287977	1.48	0.125
												SAOUHSC_01768	Q2FXR7	0.225469	1.57	0.125
												SAOUHSC_02450	Q2G2D4	0.0462927	1.6	0.125
												SAOUHSC_02867	Q2FV69	6.898e-05	1.62	0.125
												qoxA	Q2FZJ9	0.00125748	1.68	0.125
												clpL	Q2FV74	7.4331e-06	1.72	0.125
												SAOUHSC_02630	Q2G2W5	0.00491277	1.83	0.125
												SAOUHSC_02778	Q2FVD5	0.0268442	1.95	0.125
												sceD	Q2FWF8	0.000514189	1.97	0.125
												sbnF	Q2G1M8	5.41245e-06	2.36	0.125
												SAOUHSC_00204	Q2G2P2	5.46943e-06	3.35	0.125
												SAOUHSC_02915	Q2FV24	2.42253e-05	4.11	0.125
												SAOUHSC_02866	Q2FV70	0.000296899	5.54	0.125
